# Supplementary material for: Identification of Tumor Antigens and Immune Subtypes of Esophageal Squamous Cell Carcinoma for mRNA Vaccine Development
Source: Front Genet. 2022 Jun 6;13:853113. doi: 10.3389/fgene.2022.853113 (PMC9207414; doi:10.3389/fgene.2022.853113)
Supplement: Supplementary file 2 [file DataSheet2.XLSX]

## Sheet: DEGs
symbol	baseMean	log2FoldChange	lfcSE	stat	pvalue	padj	exp
MAGEA6	66.6275	11.6262	0.477918	24.3267	1.02e-130	1.1e-128	up
MAGEA3	86.2587	11.3381	0.409467	27.6898	9.27e-169	2.4e-166	up
MMP13	223.59	11.0644	0.486911	22.7238	2.61e-114	1.84e-112	up
MAGEA4	96.2244	11.0436	0.559407	19.7416	9.47e-87	3.05e-85	up
MAGEA1	22.4155	10.7371	0.613474	17.5022	1.38e-68	2.6e-67	up
CST1	208.55	10.7276	0.612879	17.5036	1.35e-68	2.54e-67	up
CT45A5	8.06207	10.3764	0.890296	11.655	2.16e-31	1.28e-30	up
MAGEA2B	9.25196	10.3204	0.758805	13.6008	3.96e-42	3.35e-41	up
FGF19	25.3557	9.50215	0.466263	20.3794	2.55e-92	9.66e-91	up
MAGEA2B	20.6557	9.35635	0.469697	19.92	2.73e-88	9.19e-87	up
SOST	71.1847	9.311	0.327656	28.417	1.25e-177	3.95e-175	up
MAGEA9	1.78895	9.02413	1.71651	5.25727	1.46e-07	3.22e-07	up
SPANXB1	5.32628	9.01547	0.707619	12.7406	3.52e-37	2.54e-36	up
SPANXA1	4.73181	8.96044	0.668901	13.3957	6.4e-41	5.2e-40	up
CSAG3	13.3019	8.88788	0.47005	18.9084	9.73e-80	2.54e-78	up
HOXD13	28.3293	8.88641	0.459448	19.3415	2.4e-83	6.97e-82	up
COL10A1	127.229	8.65736	0.181069	47.8125	0	0	up
LINC02154	13.418	8.63768	0.393258	21.9644	6.31e-107	3.68e-105	up
MAGEA12	17.1686	8.58279	0.408788	20.9957	7.18e-98	3.25e-96	up
MAGEA10	11.4231	8.45679	0.447289	18.9068	1e-79	2.61e-78	up
FOXI3	9.50486	8.19517	0.447221	18.3246	5.26e-75	1.2e-73	up
NTS	681.563	8.15025	0.262724	31.0221	2.71e-211	1.87e-208	up
MAGEB2	15.1976	8.01433	0.349906	22.9042	4.21e-116	3.09e-114	up
MAGEC1	10.6059	7.97615	0.437586	18.2276	3.12e-74	6.94e-73	up
LINC01980	14.5555	7.86469	0.650054	12.0985	1.08e-33	6.88e-33	up
CSAG1	12.9128	7.85578	0.333775	23.5362	1.74e-122	1.49e-120	up
KRT75	105.087	7.80683	0.399842	19.5248	6.76e-85	2.06e-83	up
SLC9A3P2	7.51424	7.79783	0.560114	13.9219	4.67e-44	4.2e-43	up
PRR9	13.2656	7.7828	0.395652	19.6708	3.84e-86	1.22e-84	up
FGF3	2.62244	7.70585	0.769819	10.01	1.38e-23	6.2e-23	up
LINC02577	11.5783	7.65332	0.299879	25.5213	1.14e-143	1.68e-141	up
IGFL3	8.88746	7.61624	0.507203	15.0161	5.76e-51	6.42e-50	up
COL11A1	193.633	7.58335	0.206304	36.7581	8.62e-296	3.44e-292	up
AMTN	48.6558	7.5648	0.39617	19.0948	2.79e-81	7.59e-80	up
MMP12	221.068	7.55967	0.460412	16.4194	1.39e-60	2.05e-59	up
CDSN	246.43	7.54615	0.550662	13.7038	9.64e-43	8.31e-42	up
C6orf15	39.2522	7.52344	0.568474	13.2344	5.55e-40	4.38e-39	up
EN1	49.2042	7.42285	0.309313	23.9979	2.93e-127	2.87e-125	up
CT45A10	5.24761	7.39662	1.12457	6.5773	4.79e-11	1.27e-10	up
ADAMTS20	7.81561	7.38829	0.566916	13.0324	8e-39	6.08e-38	up
LINC00942	39.7471	7.36371	0.214163	34.3836	4.43e-259	9.84e-256	up
MAGEA9B	20.2212	7.30404	0.514389	14.1994	9.23e-46	8.77e-45	up
ROS1	23.0394	7.2968	0.400597	18.2148	3.94e-74	8.73e-73	up
CASP14	199.685	7.26501	0.250102	29.0482	1.62e-185	6.05e-183	up
CYP26A1	31.272	7.25857	0.372213	19.5011	1.07e-84	3.25e-83	up
LNCAROD	4.68058	7.25218	0.395534	18.3352	4.34e-75	9.94e-74	up
LINC02582	9.1627	7.24756	0.296375	24.454	4.57e-132	5.05e-130	up
LINC01234	10.3156	7.21431	0.267706	26.9486	5.92e-160	1.23e-157	up
IGF2BP1	40.0225	7.20739	0.385565	18.693	5.64e-78	1.39e-76	up
MMP10	118.065	7.1582	0.493884	14.4937	1.33e-47	1.34e-46	up
LINC01667	8.83106	7.12412	0.626808	11.3657	6.2e-30	3.48e-29	up
HOXD11	31.9534	7.12352	0.398504	17.8757	1.82e-71	3.75e-70	up
RPL23P7	2.83984	7.08777	0.829292	8.54677	1.27e-17	4.51e-17	up
SAGE1	7.74873	7.08306	0.654735	10.8182	2.82e-27	1.44e-26	up
CSAG2	2.73201	6.93867	0.678453	10.2272	1.5e-24	6.99e-24	up
BRDT	11.2217	6.92995	0.320667	21.6111	1.41e-103	7.52e-102	up
TLX3	5.89377	6.81564	0.517846	13.1615	1.46e-39	1.14e-38	up
PAEP	2.96845	6.7965	0.543856	12.4969	7.76e-36	5.32e-35	up
CHRNA9	5.26643	6.7788	0.346372	19.5709	2.74e-85	8.44e-84	up
LINC00460	3.69215	6.76081	0.350882	19.268	9.97e-83	2.83e-81	up
G2E3-AS1	2.8447	6.75442	0.590588	11.4368	2.74e-30	1.56e-29	up
SP8	3.52669	6.73056	0.479002	14.0512	7.57e-45	6.99e-44	up
POTEF	6.17067	6.69719	0.34367	19.4873	1.41e-84	4.24e-83	up
LIN28B	5.79343	6.69467	0.34541	19.3818	1.1e-83	3.22e-82	up
DEFB103A	78.5767	6.67443	0.554498	12.0369	2.27e-33	1.44e-32	up
SRP72P1	2.535	6.63133	0.693849	9.55731	1.21e-21	5.06e-21	up
CASC9	29.6587	6.62536	0.436198	15.1889	4.19e-52	4.82e-51	up
ZIC5	16.1314	6.61223	0.383598	17.2374	1.39e-66	2.45e-65	up
LOC102546229	3.46998	6.60252	0.344594	19.1603	7.94e-82	2.19e-80	up
PRAME	82.9344	6.58966	0.283568	23.2384	1.86e-119	1.54e-117	up
GNGT1	3.6223	6.58631	0.443895	14.8375	8.38e-50	9.03e-49	up
LHX1	5.12022	6.47256	0.446544	14.4948	1.31e-47	1.32e-46	up
MUCL1	20.8919	6.4467	0.246294	26.1748	5.15e-151	9.06e-149	up
LINC00355	2.17516	6.41477	0.922952	6.95027	3.65e-12	1.02e-11	up
KHDC1L	11.7045	6.41068	0.241577	26.5368	3.65e-155	6.72e-153	up
VAX1	6.03121	6.39866	0.384419	16.645	3.29e-62	5.06e-61	up
LHX2	12.4685	6.34544	0.286674	22.1347	1.47e-108	8.96e-107	up
KLHDC7B	189.53	6.34008	0.197544	32.0945	5.27e-226	5.69e-223	up
LOC100129276	2.19487	6.32825	0.950965	6.65456	2.84e-11	7.63e-11	up
PAX7	13.8373	6.30894	0.542485	11.6297	2.91e-31	1.72e-30	up
CT83	1.62131	6.30051	0.813051	7.74921	9.25e-15	2.92e-14	up
LOC284930	3.30979	6.28896	0.496338	12.6707	8.59e-37	6.09e-36	up
CSF2	4.05117	6.28803	0.366451	17.1592	5.36e-66	9.2e-65	up
LOC105371967	2.50103	6.2863	0.449325	13.9905	1.78e-44	1.63e-43	up
GAGE1	1.18734	6.25255	0.776646	8.05072	8.23e-16	2.72e-15	up
HOXC13	26.8408	6.24358	0.38954	16.0281	8.14e-58	1.11e-56	up
GAST	4.98529	6.23783	0.580388	10.7477	6.08e-27	3.07e-26	up
HOXC12	5.3171	6.23513	0.677036	9.20945	3.28e-20	1.3e-19	up
ZFP42	2.65774	6.22449	0.437842	14.2163	7.26e-46	6.93e-45	up
SLCO1A2	21.1928	6.22179	0.296828	20.961	1.49e-97	6.68e-96	up
OTX2	2.41838	6.18678	0.554809	11.1512	7.07e-29	3.83e-28	up
MAGEA11	25.0717	6.17796	0.375311	16.4609	7.01e-61	1.04e-59	up
SOHLH1	2.69178	6.17775	0.420304	14.6983	6.61e-49	6.93e-48	up
KRTAP4-1	2.3901	6.16954	0.484181	12.7422	3.44e-37	2.48e-36	up
CNGB1	45.6724	6.1656	0.246907	24.9714	1.25e-137	1.53e-135	up
SHISA2	98.2467	6.1589	0.210324	29.2829	1.71e-188	6.99e-186	up
CALB1	131.274	6.11621	0.19371	31.5741	8.38e-219	6.97e-216	up
GBX2	2.12511	6.0843	0.362332	16.7921	2.79e-63	4.44e-62	up
VCAN-AS1	4.15804	6.0754	0.527483	11.5177	1.07e-30	6.21e-30	up
WDR72	202.313	6.06511	0.303187	20.0045	5.03e-89	1.74e-87	up
IBSP	4.22509	6.04249	0.267546	22.5849	6.11e-113	4.18e-111	up
EPYC	5.13161	6.01273	0.338697	17.7525	1.65e-70	3.28e-69	up
CCNA1	82.9079	6.00488	0.202917	29.5927	1.85e-192	7.96e-190	up
HOXC11	8.82347	5.97676	0.442538	13.5056	1.45e-41	1.2e-40	up
ESRG	31.9287	5.96617	0.244532	24.3983	1.78e-131	1.96e-129	up
SALL3	6.13333	5.95786	0.36158	16.4773	5.34e-61	7.93e-60	up
DSC1	69.9265	5.95051	0.237583	25.046	1.93e-138	2.43e-136	up
FAR2P4	5.0713	5.94564	0.476717	12.472	1.06e-35	7.25e-35	up
HOXC13-AS	7.78356	5.93695	0.401513	14.7864	1.79e-49	1.91e-48	up
DPPA2	1.34462	5.93274	1.04029	5.70295	1.18e-08	2.76e-08	up
NR0B1	10.7409	5.93124	0.308164	19.247	1.5e-82	4.22e-81	up
DHRS2	55.5001	5.88994	0.226622	25.9901	6.4e-149	1.08e-146	up
HOXC10	39.029	5.88742	0.28319	20.7897	5.37e-96	2.27e-94	up
MIR548XHG	1.32753	5.88289	1.09604	5.36743	7.99e-08	1.79e-07	up
ALX3	4.50891	5.86807	0.551023	10.6494	1.75e-26	8.73e-26	up
POU6F2	22.879	5.85723	0.30811	19.0102	1.4e-80	3.74e-79	up
MMP11	741.896	5.85126	0.14619	40.025	0	0	up
CNTN5	9.04291	5.83022	0.228473	25.5182	1.24e-143	1.81e-141	up
LINC02864	11.9588	5.82504	0.386878	15.0565	3.13e-51	3.52e-50	up
CGB8	2.2664	5.80596	0.71534	8.11637	4.8e-16	1.6e-15	up
SCAT1	2.55825	5.79636	0.275775	21.0184	4.45e-98	2.02e-96	up
NKX2-2	6.48293	5.7771	0.659999	8.7532	2.07e-18	7.6e-18	up
NXF2	3.19464	5.77646	0.346275	16.6817	1.78e-62	2.76e-61	up
ATP6V0D2	4.91795	5.76336	0.382357	15.0732	2.43e-51	2.74e-50	up
ACTBL2	2.17312	5.75812	0.447571	12.8653	7.06e-38	5.2e-37	up
CTAG2	33.4151	5.75542	0.867259	6.63633	3.22e-11	8.62e-11	up
HTR2C	6.24849	5.75335	0.344325	16.7091	1.13e-62	1.75e-61	up
SPRR2G	118.54	5.75129	0.362174	15.8799	8.73e-57	1.16e-55	up
LINC00898	1.86526	5.7287	0.63683	8.99566	2.35e-19	8.98e-19	up
CLEC12A-AS1	6.26162	5.71955	0.168629	33.9179	3.63e-252	6.31e-249	up
LINC01929	3.65606	5.71317	0.25596	22.3205	2.34e-110	1.5e-108	up
MMP1	692.599	5.70346	0.446983	12.7599	2.75e-37	1.99e-36	up
LINC01508	2.89512	5.70308	0.33246	17.1542	5.85e-66	1e-64	up
TPTE	2.53709	5.6945	0.451049	12.625	1.54e-36	1.08e-35	up
BMS1P22	3.72971	5.69304	0.304371	18.7043	4.57e-78	1.13e-76	up
LINC02837	1.20731	5.68475	0.869838	6.53541	6.34e-11	1.67e-10	up
TUFMP1	1.43746	5.65615	0.544873	10.3807	3.04e-25	1.45e-24	up
PLAC1	5.42477	5.60287	0.25769	21.7426	8.11e-105	4.5e-103	up
C11orf87	24.7411	5.59291	0.287119	19.4794	1.64e-84	4.93e-83	up
ZIC2	35.1003	5.57182	0.246951	22.5624	1.01e-112	6.89e-111	up
TLX1	8.57396	5.56089	0.43579	12.7605	2.73e-37	1.97e-36	up
GPR149	2.60087	5.56089	0.505538	10.9999	3.82e-28	2.01e-27	up
GTSF1	32.5043	5.55695	0.212623	26.1352	1.45e-150	2.51e-148	up
GJB7	7.53576	5.55454	0.206182	26.9399	7.49e-160	1.54e-157	up
LOC728755	1.4206	5.55416	0.559451	9.92787	3.15e-23	1.4e-22	up
SPANXC	1.0606	5.55407	1.07152	5.18335	2.18e-07	4.74e-07	up
FAM133A	11.338	5.53447	0.24863	22.2599	9.05e-110	5.75e-108	up
SPANXA2	1.04055	5.52296	0.91298	6.04938	1.45e-09	3.57e-09	up
DUXAP10	95.0058	5.52051	0.180208	30.6341	4.31e-206	2.73e-203	up
HMGA2	128.581	5.50498	0.202828	27.1411	3.22e-162	7.02e-160	up
ST8SIA6-AS1	3.25554	5.49649	0.358227	15.3436	3.91e-53	4.63e-52	up
PTH2R	11.4031	5.49096	0.221278	24.8148	6.21e-136	7.32e-134	up
CST4	2.15784	5.47875	0.394917	13.8732	9.21e-44	8.23e-43	up
NF1P8	1.01917	5.47824	0.992371	5.52036	3.38e-08	7.73e-08	up
LINC00626	1.02324	5.46639	0.738525	7.40176	1.34e-13	4.02e-13	up
LOC647132	1.34356	5.46362	0.871676	6.26795	3.66e-10	9.27e-10	up
LOC101927136	120.629	5.45991	0.54069	10.098	5.64e-24	2.57e-23	up
SPP1	1380.5	5.45221	0.182486	29.8775	3.86e-196	1.84e-193	up
KRTAP19-1	1.10014	5.44718	0.757835	7.18782	6.58e-13	1.91e-12	up
UGT2A1	1.76694	5.43117	0.534762	10.1562	3.11e-24	1.43e-23	up
FIBCD1	25.009	5.41936	0.21399	25.3253	1.68e-141	2.32e-139	up
LHX1-DT	1.32653	5.41477	0.474628	11.4085	3.79e-30	2.15e-29	up
LINC01249	2.17224	5.40229	0.849867	6.35663	2.06e-10	5.3e-10	up
HOXB9	12.4489	5.39985	0.34386	15.7036	1.43e-55	1.83e-54	up
LHX5	8.00002	5.3938	0.555926	9.70236	2.95e-22	1.26e-21	up
TGM6	1.45194	5.38872	0.566846	9.50649	1.97e-21	8.17e-21	up
IGKV1D-33	7.93748	5.3813	0.628786	8.55824	1.15e-17	4.09e-17	up
RPL21P13	1.22711	5.37818	0.508337	10.58	3.69e-26	1.82e-25	up
ACTL8	8.10368	5.36238	0.443505	12.0909	1.18e-33	7.54e-33	up
SPDYC	1.65968	5.3498	0.513565	10.417	2.07e-25	9.97e-25	up
LHX9	3.65014	5.34539	0.335674	15.9244	4.29e-57	5.74e-56	up
DMP1	3.854	5.34196	0.340278	15.6988	1.54e-55	1.97e-54	up
RPSAP52	5.2544	5.33842	0.230525	23.1576	1.22e-118	9.78e-117	up
CT45A1	0.89432	5.33782	1.64858	3.23783	0.00120443	0.00200789	up
HHLA1	1.71516	5.32051	0.382508	13.9095	5.54e-44	4.98e-43	up
LINC02141	1.12088	5.29328	0.79138	6.68867	2.25e-11	6.08e-11	up
FOXL2	19.7759	5.29309	0.240489	22.0097	2.33e-107	1.37e-105	up
FREM2	138.864	5.2768	0.293648	17.9698	3.36e-72	7.09e-71	up
ADAM12	204.797	5.27165	0.148429	35.5162	2.76e-276	8.49e-273	up
PYY2	15.6065	5.26306	0.176895	29.7525	1.61e-194	7e-192	up
GAGE2E	0.820317	5.25871	1.90024	2.7674	0.00565051	0.00883999	up
PRDM13	1.88511	5.2542	0.362737	14.4849	1.51e-47	1.52e-46	up
MMP9	265.501	5.25216	0.232269	22.6124	3.27e-113	2.26e-111	up
PAX3	3.6069	5.23662	0.336028	15.5839	9.37e-55	1.17e-53	up
GABRG3	6.54517	5.22754	0.31375	16.6615	2.5e-62	3.85e-61	up
CASC20	1.07107	5.2251	0.779391	6.70407	2.03e-11	5.49e-11	up
OPRK1	3.29486	5.22263	0.305052	17.1205	1.04e-65	1.78e-64	up
AKAP8P1	1.70916	5.22116	0.896185	5.82598	5.68e-09	1.35e-08	up
ABCA4	79.2505	5.21924	0.184743	28.2513	1.37e-175	4.09e-173	up
LAMC2	3356.96	5.21266	0.141246	36.9048	3.87e-298	1.72e-294	up
NPW	34.1566	5.21161	0.277011	18.8137	5.83e-79	1.48e-77	up
SLCO1B3	43.0498	5.21139	0.404055	12.8977	4.64e-38	3.44e-37	up
ALX1	4.48449	5.2017	0.259621	20.0358	2.69e-89	9.37e-88	up
LINC01807	2.01016	5.18322	0.277176	18.7001	4.94e-78	1.23e-76	up
RPLP0P2	30.0258	5.16662	0.178648	28.9206	6.57e-184	2.39e-181	up
CFAP47	3.43244	5.16168	0.301795	17.1033	1.4e-65	2.38e-64	up
IL31RA	11.9049	5.13616	0.271048	18.9493	4.48e-80	1.18e-78	up
HOXD10	62.5396	5.13555	0.202975	25.3013	3.09e-141	4.22e-139	up
KRT17	19313.8	5.13271	0.363509	14.1199	2.86e-45	2.68e-44	up
LINC00491	6.15898	5.09764	0.355464	14.3408	1.22e-46	1.19e-45	up
C1QL4	1.76005	5.09042	0.23594	21.5751	3.08e-103	1.63e-101	up
LINC01615	9.29485	5.08539	0.213268	23.8451	1.14e-125	1.06e-123	up
SP9	6.29197	5.07875	0.378001	13.4358	3.73e-41	3.06e-40	up
NPSR1-AS1	1.37042	5.06868	0.484706	10.4572	1.36e-25	6.56e-25	up
HOXC-AS3	1.48704	5.06018	0.513439	9.85546	6.49e-23	2.85e-22	up
SPRR4	29.9992	5.05995	0.378353	13.3736	8.62e-41	6.97e-40	up
DLX2	14.1784	5.05186	0.219625	23.0022	4.44e-117	3.38e-115	up
LINC01518	0.691279	5.04421	1.05364	4.78742	1.69e-06	3.48e-06	up
NKX2-5	10.6198	5.03236	0.326854	15.3963	1.73e-53	2.08e-52	up
KCNG3	5.51023	5.01922	0.234865	21.3707	2.5e-101	1.26e-99	up
ZNF716	0.816518	5.00745	1.10922	4.51438	6.35e-06	1.26e-05	up
LOC100419928	7.697	4.97011	0.187991	26.4381	5.01e-154	9.09e-152	up
PSG5	2.6963	4.96914	0.304703	16.3081	8.64e-60	1.24e-58	up
LOC643348	1.09994	4.95002	0.565046	8.76038	1.95e-18	7.15e-18	up
CCDC177	7.24592	4.9424	0.292932	16.8722	7.21e-64	1.16e-62	up
QRSL1P1	0.849978	4.94149	0.544281	9.07894	1.1e-19	4.25e-19	up
DSPP	2.62742	4.93317	0.260272	18.9539	4.1e-80	1.08e-78	up
DIRAS2	18.879	4.93289	0.237431	20.7761	7.12e-96	3e-94	up
TMEM52B	9.89592	4.91569	0.255064	19.2724	9.17e-83	2.6e-81	up
CXorf49B	3.5299	4.91375	0.338002	14.5377	6.99e-48	7.12e-47	up
KRT42P	31.2802	4.89883	0.281827	17.3824	1.12e-67	2.04e-66	up
SYT14	17.0273	4.89082	0.229548	21.3063	9.92e-101	4.88e-99	up
TENM2	790.54	4.88698	0.218851	22.3302	1.88e-110	1.22e-108	up
LINC02241	0.804164	4.88319	0.734649	6.64696	2.99e-11	8.03e-11	up
LINC02450	0.860829	4.86473	0.484761	10.0353	1.07e-23	4.81e-23	up
TCHHL1	1.33503	4.86469	0.365361	13.3147	1.9e-40	1.52e-39	up
SLC5A12	19.313	4.86245	0.240173	20.2456	3.89e-91	1.43e-89	up
IGKV2D-28	30.3395	4.85884	0.566499	8.57697	9.74e-18	3.48e-17	up
DLX6	20.0953	4.85634	0.192786	25.1903	5.11e-140	6.79e-138	up
PRR20G	0.681369	4.85357	0.778987	6.23062	4.65e-10	1.17e-09	up
TCHH	70.7684	4.85231	0.169383	28.6469	1.75e-180	5.78e-178	up
LINC02042	1.15841	4.85104	0.594932	8.15394	3.52e-16	1.18e-15	up
POTEI	3.69177	4.85073	0.428127	11.3301	9.31e-30	5.19e-29	up
TUBBP6	0.901666	4.84625	0.656554	7.38134	1.57e-13	4.67e-13	up
PTHLH	593.434	4.8439	0.193646	25.0141	4.29e-138	5.36e-136	up
ZIC1	17.149	4.83311	0.254477	18.9923	1.97e-80	5.25e-79	up
DUXAP9	58.4906	4.82864	0.171002	28.2373	2.04e-175	6.04e-173	up
HOXA10-AS	8.17437	4.82753	0.397243	12.1526	5.56e-34	3.59e-33	up
CXCL9	289.885	4.82238	0.261552	18.4376	6.56e-76	1.54e-74	up
RNASEH1P1	0.890983	4.81891	0.489416	9.84626	7.11e-23	3.12e-22	up
LINC02561	3.81797	4.81802	0.216438	22.2605	8.92e-110	5.67e-108	up
SPANXD	0.679417	4.81429	0.917766	5.24566	1.56e-07	3.42e-07	up
TUBB3P1	1.12911	4.80911	0.628001	7.65781	1.89e-14	5.87e-14	up
AKR1C7P	2.27943	4.80834	0.226877	21.1936	1.09e-99	5.23e-98	up
CT45A3	0.678941	4.80786	1.30387	3.68739	0.000226568	0.00040093	up
RPPH1	106.756	4.80657	0.279663	17.187	3.32e-66	5.74e-65	up
HOTAIR	3.21002	4.80187	0.394094	12.1846	3.76e-34	2.44e-33	up
NLRP7	2.96425	4.80036	0.350696	13.6881	1.2e-42	1.03e-41	up
LRRC55	42.3616	4.77705	0.224421	21.2862	1.53e-100	7.48e-99	up
MIR2117HG	1.84968	4.7681	0.293012	16.2727	1.54e-59	2.21e-58	up
CXorf49	3.23932	4.76783	0.328976	14.4929	1.34e-47	1.35e-46	up
ANKRD34B	3.77083	4.76487	0.340206	14.0058	1.44e-44	1.32e-43	up
LINC01391	1.51485	4.75561	0.339049	14.0263	1.08e-44	9.9e-44	up
OLR1	42.0508	4.75269	0.218478	21.7537	6.38e-105	3.56e-103	up
GRIN2D	101.932	4.74156	0.181327	26.1492	1.01e-150	1.76e-148	up
IGF2BP2-AS1	2.04367	4.73304	0.373707	12.6651	9.23e-37	6.54e-36	up
ZP4	0.772591	4.73147	0.818679	5.7794	7.5e-09	1.78e-08	up
TSBP1	2.46826	4.71782	0.383248	12.3101	7.99e-35	5.3e-34	up
MIR3648-1	0.994543	4.71173	0.407531	11.5617	6.45e-31	3.75e-30	up
MIR3648-2	0.994543	4.71173	0.407531	11.5617	6.45e-31	3.75e-30	up
LINC01981	0.729195	4.706	0.485906	9.685	3.49e-22	1.49e-21	up
LINC02345	2.56037	4.70486	0.270593	17.3872	1.03e-67	1.88e-66	up
RPTN	108.301	4.7018	0.445263	10.5596	4.59e-26	2.25e-25	up
HMX1	4.46264	4.70016	0.343966	13.6646	1.65e-42	1.41e-41	up
SLAMF9	5.22722	4.69845	0.290797	16.1572	1.01e-58	1.42e-57	up
PPIAP26	0.693379	4.68277	0.913356	5.12699	2.94e-07	6.35e-07	up
DMRT1	1.29258	4.68183	0.336762	13.9025	6.12e-44	5.49e-43	up
LINC02466	0.67709	4.67987	0.749358	6.24518	4.23e-10	1.07e-09	up
FAM181A	3.51748	4.67698	0.250193	18.6935	5.59e-78	1.38e-76	up
GPR50	11.1169	4.67555	0.401508	11.645	2.43e-31	1.44e-30	up
BCRP9	0.623758	4.66473	0.985529	4.73322	2.21e-06	4.51e-06	up
RTP3	1.14641	4.66342	0.351786	13.2564	4.14e-40	3.28e-39	up
SLCO4C1	14.3427	4.65842	0.208439	22.3491	1.23e-110	8.06e-109	up
CFAP251	142.637	4.64826	0.122499	37.9453	0	0	up
CXCL5	46.9187	4.64699	0.314934	14.7554	2.84e-49	3.01e-48	up
KLHDC7B-DT	18.5394	4.64667	0.240285	19.3381	2.57e-83	7.42e-82	up
ALPP	1.15714	4.64432	0.595703	7.79637	6.37e-15	2.02e-14	up
SERPINA9	1.80154	4.63297	0.490312	9.44902	3.42e-21	1.4e-20	up
HOXC-AS2	4.58885	4.63225	0.255119	18.1572	1.13e-73	2.46e-72	up
SNAP25-AS1	2.49569	4.62497	0.260794	17.7342	2.28e-70	4.54e-69	up
NEU2	0.954683	4.62368	0.539805	8.56547	1.08e-17	3.84e-17	up
RAET1K	2.16541	4.60851	0.24469	18.8341	3.97e-79	1.01e-77	up
GSTA9P	4.8525	4.5993	0.415055	11.0812	1.55e-28	8.28e-28	up
LOC158434	2.95666	4.59587	0.382812	12.0055	3.32e-33	2.09e-32	up
TMEM132D-AS1	0.672074	4.59312	0.730535	6.28734	3.23e-10	8.21e-10	up
DUXAP8	115.45	4.58879	0.159564	28.7582	7.15e-182	2.4e-179	up
LINC01842	2.25357	4.58847	0.286804	15.9986	1.31e-57	1.77e-56	up
GOLGA6L6	0.83498	4.58702	0.571983	8.0195	1.06e-15	3.49e-15	up
ELFN1-AS1	4.06383	4.58371	0.366906	12.4929	8.17e-36	5.59e-35	up
GPR158	23.9925	4.58363	0.2443	18.7623	1.54e-78	3.85e-77	up
LINC01833	3.04469	4.5814	0.53602	8.54707	1.26e-17	4.5e-17	up
LINC01446	2.16514	4.56623	0.459066	9.94679	2.6e-23	1.16e-22	up
CXCL11	55.7541	4.56598	0.350111	13.0415	7.1e-39	5.41e-38	up
KHSRPP1	1.3731	4.56398	0.327483	13.9365	3.8e-44	3.44e-43	up
LINC01854	0.826258	4.5603	0.538937	8.46165	2.64e-17	9.27e-17	up
GOLGA6L1	2.07496	4.55908	0.478141	9.53502	1.5e-21	6.25e-21	up
GDA	70.1645	4.55773	0.348613	13.0739	4.64e-39	3.55e-38	up
ADCY8	9.52449	4.55704	0.359458	12.6775	7.88e-37	5.59e-36	up
CHIT1	24.6037	4.54498	0.187095	24.2923	2.36e-130	2.51e-128	up
NPSR1	1.03162	4.54471	0.486609	9.33954	9.68e-21	3.9e-20	up
NR2E1	3.3735	4.54388	0.305873	14.8555	6.41e-50	6.94e-49	up
ZNF280A	0.960811	4.54147	0.479397	9.47329	2.71e-21	1.12e-20	up
BBOX1-AS1	12.7908	4.53353	0.344229	13.1701	1.3e-39	1.02e-38	up
PYDC1	1.0461	4.52812	0.388875	11.6441	2.46e-31	1.45e-30	up
SLCO1B7	1.61344	4.52627	0.37554	12.0527	1.88e-33	1.19e-32	up
LOC101928978	4.61821	4.52509	0.231418	19.5537	3.83e-85	1.18e-83	up
NLRP10	3.34093	4.51473	0.461036	9.79257	1.21e-22	5.27e-22	up
CDX2	5.62241	4.51134	0.386961	11.6584	2.08e-31	1.23e-30	up
QRFPR	24.1058	4.50775	0.307593	14.6549	1.25e-48	1.3e-47	up
RSC1A1	31.521	4.50695	0.771061	5.84513	5.06e-09	1.21e-08	up
CBY2	3.69448	4.4918	0.344564	13.0362	7.62e-39	5.79e-38	up
DPF1	23.1521	4.48915	0.139695	32.1353	1.42e-226	1.57e-223	up
CCDC190	128.005	4.47638	0.31687	14.1268	2.6e-45	2.43e-44	up
GOLGA6L22	1.15999	4.47498	0.449856	9.94759	2.58e-23	1.15e-22	up
ZNF114	13.9324	4.46546	0.133201	33.5242	2.14e-246	3.42e-243	up
POTEE	6.92984	4.46397	0.26814	16.6479	3.13e-62	4.82e-61	up
EN2	11.7652	4.45928	0.170547	26.1469	1.07e-150	1.86e-148	up
IDO1	134.843	4.45109	0.252993	17.5937	2.75e-69	5.3e-68	up
LINC01010	6.04356	4.44216	0.193476	22.9597	1.18e-116	8.89e-115	up
CRX	0.732465	4.44141	0.516817	8.59378	8.42e-18	3.02e-17	up
LOC645202	0.653719	4.43579	0.829084	5.35023	8.78e-08	1.96e-07	up
ALG1L	37.1575	4.43146	0.164741	26.8995	2.23e-159	4.56e-157	up
AADACP1	16.4476	4.411	0.250834	17.5853	3.19e-69	6.14e-68	up
LY75-CD302	5.94097	4.40978	0.608385	7.24833	4.22e-13	1.23e-12	up
TMEM270	1.21318	4.40856	0.240262	18.349	3.36e-75	7.75e-74	up
NKX2-4	0.469672	4.39704	1.14341	3.84555	0.000120285	0.000217615	up
PRAC2	0.898609	4.39606	0.64784	6.78572	1.16e-11	3.16e-11	up
DLL3	3.40295	4.39384	0.180956	24.2813	3.09e-130	3.25e-128	up
NELL2	229.239	4.39339	0.194548	22.5826	6.43e-113	4.38e-111	up
LOC105371200	0.545471	4.39336	0.859338	5.1125	3.18e-07	6.85e-07	up
ANKUB1	2.48399	4.38476	0.211725	20.7097	2.83e-95	1.17e-93	up
TM4SF19	75.4149	4.38272	0.340862	12.8578	7.78e-38	5.72e-37	up
IL22RA2	6.54466	4.38228	0.421655	10.393	2.67e-25	1.28e-24	up
COL6A4P1	1.85975	4.38073	0.29599	14.8003	1.46e-49	1.56e-48	up
CXCL8	348.101	4.38029	0.297865	14.7056	5.93e-49	6.23e-48	up
NXPH4	149.127	4.37933	0.277612	15.775	4.62e-56	6e-55	up
UPK1B	239.556	4.36764	0.427222	10.2234	1.56e-24	7.27e-24	up
OR56A3	0.812313	4.36094	0.926988	4.70442	2.55e-06	5.18e-06	up
GJA3	62.143	4.35807	0.270639	16.1029	2.44e-58	3.38e-57	up
IQCM	0.603252	4.35266	0.460427	9.45351	3.28e-21	1.35e-20	up
HOXA10	42.4773	4.34914	0.244984	17.7528	1.64e-70	3.27e-69	up
LINC01910	0.789081	4.34413	0.411759	10.5502	5.07e-26	2.49e-25	up
ADAMTS18	14.2414	4.34127	0.305323	14.2186	7.02e-46	6.71e-45	up
DMBX1	2.25989	4.33767	0.299539	14.4812	1.59e-47	1.6e-46	up
LOC100129774	1.90628	4.33555	0.362206	11.9698	5.11e-33	3.2e-32	up
LINC01694	12.7056	4.33452	0.207501	20.8892	6.72e-97	2.96e-95	up
CDH12	6.02259	4.33451	0.327296	13.2434	4.93e-40	3.89e-39	up
LINC00668	13.4814	4.33365	0.32323	13.4073	5.48e-41	4.46e-40	up
LINC01429	0.897007	4.31355	0.500503	8.61843	6.79e-18	2.44e-17	up
LINC01179	0.473231	4.30697	0.810972	5.31087	1.09e-07	2.42e-07	up
MYADML	0.521412	4.30558	0.706316	6.09582	1.09e-09	2.69e-09	up
DLX5	103.118	4.30333	0.190261	22.618	2.88e-113	1.99e-111	up
ALOX15	23.4745	4.29993	0.188587	22.8008	4.5e-115	3.24e-113	up
LUARIS	2.96744	4.28443	0.244379	17.5319	8.18e-69	1.55e-67	up
TNFRSF9	17.0492	4.28394	0.232017	18.4639	4.03e-76	9.56e-75	up
ESM1	18.5543	4.28344	0.186072	23.0203	2.92e-117	2.23e-115	up
DCSTAMP	2.14133	4.27859	0.288059	14.8532	6.64e-50	7.18e-49	up
LAMA1	110.234	4.27416	0.179878	23.7614	8.38e-125	7.63e-123	up
RNU4-1	0.951771	4.27252	0.487677	8.76097	1.94e-18	7.11e-18	up
LOC339260	26.9062	4.27012	0.215782	19.7891	3.7e-87	1.2e-85	up
FEZF1-AS1	8.87046	4.26783	0.239884	17.7912	8.26e-71	1.66e-69	up
DNAH17	242.629	4.26474	0.113299	37.6414	0	0	up
TUBAP13	3.2553	4.24904	0.376131	11.2967	1.36e-29	7.54e-29	up
RPL23AP11	0.607926	4.24536	0.418223	10.1509	3.28e-24	1.51e-23	up
KIAA0319	24.3638	4.2364	0.189614	22.3422	1.44e-110	9.38e-109	up
LOC100129291	0.717228	4.2352	0.557623	7.59509	3.08e-14	9.46e-14	up
SLC25A5P5	2.3325	4.23438	0.253222	16.722	9.06e-63	1.42e-61	up
LRRC15	119.733	4.22661	0.222613	18.9864	2.21e-80	5.87e-79	up
NXF2B	4.16935	4.22657	0.321422	13.1496	1.71e-39	1.33e-38	up
OR5BH1P	0.503323	4.22394	0.664434	6.35721	2.05e-10	5.28e-10	up
SLCO1B3-SLCO1B7	0.918977	4.2235	0.665441	6.34691	2.2e-10	5.63e-10	up
SIX1	48.303	4.22089	0.202594	20.8343	2.12e-96	9.11e-95	up
PLA2G7	31.054	4.22087	0.177472	23.7834	4.97e-125	4.56e-123	up
COL1A1	27301.3	4.21614	0.138218	30.5037	2.33e-204	1.41e-201	up
ELOBP2	0.622957	4.21594	0.432846	9.74005	2.03e-22	8.78e-22	up
LINC02677	8.38197	4.21501	0.205046	20.5564	6.74e-94	2.67e-92	up
BOLL	2.12715	4.21232	0.207711	20.2797	1.94e-91	7.24e-90	up
H2BW1	0.492618	4.21225	0.621228	6.78052	1.2e-11	3.28e-11	up
ATP13A5	33.8601	4.20815	0.326003	12.9083	4.04e-38	3e-37	up
FEZF1	3.64628	4.18903	0.315189	13.2906	2.63e-40	2.09e-39	up
PLEKHG4B	75.8079	4.18594	0.194992	21.4673	3.15e-102	1.62e-100	up
XKR5	3.3402	4.17994	0.308367	13.5551	7.39e-42	6.2e-41	up
LYPD8	2.7481	4.17643	0.353643	11.8097	3.48e-32	2.11e-31	up
DUSP9	29.4307	4.17516	0.315381	13.2385	5.26e-40	4.15e-39	up
MAGEC2	1.2834	4.16687	0.454715	9.16369	5.02e-20	1.97e-19	up
TREML3P	4.38462	4.16592	0.374861	11.1132	1.08e-28	5.82e-28	up
FOXB1	0.726409	4.16119	0.332503	12.5147	6.2e-36	4.26e-35	up
CTHRC1	218.729	4.15817	0.149299	27.8513	1.04e-170	2.78e-168	up
CSAG4	0.376754	4.15805	1.25632	3.30972	0.00093391	0.00157166	up
SMC1B	6.58542	4.15511	0.16509	25.1687	8.81e-140	1.16e-137	up
RAB3B	117.51	4.15389	0.258023	16.0989	2.6e-58	3.6e-57	up
RPS4XP5	0.794057	4.15299	0.365904	11.3499	7.42e-30	4.16e-29	up
LINC00520	8.3041	4.15162	0.28988	14.3218	1.6e-46	1.55e-45	up
FOXE1	525.012	4.14803	0.364389	11.3835	5.05e-30	2.85e-29	up
NEUROG2	0.572434	4.13592	0.516787	8.00315	1.21e-15	3.97e-15	up
TREM2	33.3895	4.13386	0.165291	25.0096	4.81e-138	5.97e-136	up
IGHV7-4-1	15.5047	4.1218	0.731392	5.63555	1.75e-08	4.06e-08	up
DMRT2	31.7854	4.11793	0.18687	22.0363	1.29e-107	7.67e-106	up
PPIAP45	0.629787	4.11562	0.351238	11.7175	1.04e-31	6.21e-31	up
LOC100132202	0.908982	4.11419	0.430439	9.55812	1.2e-21	5.02e-21	up
LOC105375267	0.540655	4.10454	0.74444	5.51359	3.52e-08	8.03e-08	up
ZIC4	5.0941	4.10087	0.285613	14.3581	9.48e-47	9.3e-46	up
ATP5F1AP1	0.498055	4.09677	0.661844	6.18993	6.02e-10	1.51e-09	up
PLA2G2F	12.6636	4.0912	0.275292	14.8613	5.88e-50	6.37e-49	up
KRT17P3	0.606203	4.08468	0.361505	11.2991	1.33e-29	7.34e-29	up
LINC02518	1.14985	4.08245	0.314084	12.998	1.26e-38	9.48e-38	up
LINC02068	3.47913	4.08066	0.28801	14.1684	1.44e-45	1.36e-44	up
TRIML2	1.6142	4.08033	0.355054	11.4922	1.44e-30	8.3e-30	up
CLDN6	1.24351	4.07689	0.266911	15.2743	1.13e-52	1.33e-51	up
MAGEB6	0.428006	4.07583	0.827283	4.92677	8.36e-07	1.75e-06	up
MS4A15	0.895431	4.07558	0.278321	14.6434	1.48e-48	1.54e-47	up
VTCN1	38.1217	4.07273	0.44197	9.21495	3.11e-20	1.23e-19	up
DEFB126	0.469754	4.06979	0.51464	7.90803	2.62e-15	8.44e-15	up
CD300LD-AS1	1.41877	4.06312	0.546219	7.43863	1.02e-13	3.06e-13	up
RPL7AP19	1.12314	4.05813	0.22837	17.77	1.21e-70	2.42e-69	up
ABCA13	319.374	4.05778	0.371918	10.9104	1.03e-27	5.34e-27	up
KRT17P6	0.890096	4.05625	0.321595	12.6129	1.79e-36	1.26e-35	up
STRA8	0.49945	4.05319	0.673704	6.01627	1.78e-09	4.36e-09	up
SIX3	5.11305	4.05008	0.307832	13.1568	1.56e-39	1.21e-38	up
TAS2R38	0.500344	4.0466	0.654826	6.17966	6.42e-10	1.61e-09	up
EVA1A	29.3457	4.04619	0.14431	28.0381	5.58e-173	1.56e-170	up
DCAF4L2	0.723979	4.03822	0.480578	8.40284	4.36e-17	1.52e-16	up
LINC00707	34.5446	4.03571	0.300959	13.4095	5.32e-41	4.34e-40	up
KIF26B	161.687	4.03292	0.129544	31.1317	8.97e-213	6.76e-210	up
SFXN4P1	0.503149	4.03087	0.511118	7.88638	3.11e-15	1e-14	up
VN1R54P	0.362567	4.03041	1.41248	2.85344	0.00432492	0.00684875	up
OTX2-AS1	0.492907	4.02709	0.678227	5.93767	2.89e-09	6.99e-09	up
OR7E158P	1.38258	4.01951	0.334824	12.0048	3.35e-33	2.11e-32	up
KLF14	3.08787	4.0173	0.247945	16.2023	4.85e-59	6.86e-58	up
SOX1	4.06091	4.01699	0.231272	17.3691	1.42e-67	2.57e-66	up
SND1-IT1	8.62127	4.01461	0.247846	16.198	5.21e-59	7.36e-58	up
MYOSLID	21.1447	4.0145	0.14643	27.4158	1.78e-165	4.26e-163	up
HOXB-AS4	0.495668	4.01186	0.800709	5.01038	5.43e-07	1.15e-06	up
SCHLAP1	0.511616	4.01172	0.702053	5.71427	1.1e-08	2.59e-08	up
ANKRD20A8P	2.87042	4.01099	0.336917	11.905	1.11e-32	6.9e-32	up
IGF2BP3	162.558	3.99584	0.291848	13.6915	1.14e-42	9.81e-42	up
LOC349160	6.40736	3.99521	0.260955	15.3099	6.56e-53	7.73e-52	up
SCARNA7	11.2958	3.99205	0.259719	15.3706	2.58e-53	3.07e-52	up
LSAMP-AS1	0.789046	3.99042	0.340556	11.7173	1.04e-31	6.22e-31	up
MED15P9	0.541592	3.98902	0.47522	8.39403	4.7e-17	1.63e-16	up
LAMP3	274.58	3.98781	0.300553	13.2682	3.54e-40	2.81e-39	up
MMP3	139.121	3.98574	0.295604	13.4834	1.96e-41	1.62e-40	up
PRSS21	46.4293	3.98498	0.284526	14.0057	1.44e-44	1.32e-43	up
CA6	1.10183	3.97646	0.344218	11.5521	7.2e-31	4.19e-30	up
FIRRE	5.81278	3.97454	0.199344	19.9381	1.9e-88	6.43e-87	up
SLC1A6	6.01985	3.97162	0.327822	12.1152	8.78e-34	5.63e-33	up
HOXB7	58.5201	3.96959	0.184741	21.4873	2.05e-102	1.06e-100	up
ALX4	18.442	3.96725	0.226868	17.487	1.8e-68	3.38e-67	up
IGKV1-12	7.18639	3.96348	0.469002	8.45087	2.89e-17	1.01e-16	up
NRG1	225.386	3.96093	0.22204	17.8388	3.53e-71	7.18e-70	up
CREG2	28.4318	3.95973	0.221928	17.8424	3.31e-71	6.75e-70	up
CLEC2A	0.573662	3.94708	0.543301	7.265	3.73e-13	1.09e-12	up
AIM2	65.6534	3.94438	0.1789	22.048	9.99e-108	5.95e-106	up
ITIH6	2.64396	3.93245	0.311095	12.6407	1.26e-36	8.89e-36	up
APOC1	91.6401	3.93164	0.175694	22.3777	6.48e-111	4.26e-109	up
CHRNA6	0.734904	3.92995	0.316594	12.4132	2.22e-35	1.5e-34	up
FGF4	0.929785	3.92398	0.633111	6.19793	5.72e-10	1.43e-09	up
ASNSP1	0.548862	3.92006	0.94422	4.15164	3.3e-05	6.23e-05	up
IGHG1	8691.56	3.91922	0.29543	13.2661	3.64e-40	2.88e-39	up
CLSPN	114.027	3.91865	0.238791	16.4104	1.61e-60	2.37e-59	up
LINC00601	0.448198	3.91664	0.608847	6.43288	1.25e-10	3.26e-10	up
CXCL10	223.278	3.90668	0.329597	11.8529	2.08e-32	1.27e-31	up
LINC01419	0.353789	3.90361	0.827215	4.71898	2.37e-06	4.83e-06	up
RPL32P20	0.648708	3.89949	0.383673	10.1636	2.88e-24	1.33e-23	up
MAGEB1	0.48387	3.89599	0.750803	5.18909	2.11e-07	4.6e-07	up
MCIDAS	4.23774	3.88767	0.36075	10.7766	4.44e-27	2.25e-26	up
NTRK2	1377.57	3.88637	0.146891	26.4576	2.99e-154	5.45e-152	up
SNX10	135.473	3.88529	0.125488	30.9616	1.77e-210	1.2e-207	up
H2BW2	0.526709	3.87811	0.517768	7.49005	6.88e-14	2.09e-13	up
HOXB13	10.4974	3.87712	0.439407	8.82352	1.11e-18	4.11e-18	up
IGFL2	20.9104	3.87616	0.298617	12.9803	1.58e-38	1.19e-37	up
SLCO1B1	1.11155	3.87286	0.315423	12.2783	1.18e-34	7.81e-34	up
GABRA3	33.2522	3.87234	0.26535	14.5933	3.1e-48	3.18e-47	up
METTL11B	0.347381	3.87201	0.661922	5.84964	4.93e-09	1.18e-08	up
CNGB3	2.90284	3.87047	0.201594	19.1994	3.75e-82	1.05e-80	up
LRAT	64.1145	3.86177	0.172153	22.4322	1.91e-111	1.27e-109	up
KREMEN2	102.813	3.85875	0.311996	12.368	3.9e-35	2.62e-34	up
SLC7A11	707.519	3.85621	0.273487	14.1001	3.79e-45	3.53e-44	up
LOC100128007	4.92014	3.85024	0.272725	14.1177	2.96e-45	2.77e-44	up
UGT3A2	3.68082	3.84884	0.28753	13.3859	7.32e-41	5.93e-40	up
CCL4L1	18.8253	3.84369	0.209871	18.3145	6.34e-75	1.45e-73	up
TDH-AS1	2.83792	3.84258	0.282725	13.5912	4.52e-42	3.81e-41	up
INSYN2B	3.73729	3.83426	0.221079	17.3434	2.21e-67	4e-66	up
MYBL2	534.653	3.82841	0.291469	13.1349	2.08e-39	1.61e-38	up
LINC01356	1.46151	3.82373	0.247628	15.4414	8.62e-54	1.04e-52	up
LOC729654	75.0408	3.82348	0.357196	10.7042	9.73e-27	4.88e-26	up
MIR2052HG	1.79271	3.82266	0.277484	13.7761	3.55e-43	3.11e-42	up
OTX1	66.107	3.8223	0.288364	13.2551	4.21e-40	3.33e-39	up
ERVMER34-1	91.5401	3.82064	0.215272	17.748	1.79e-70	3.56e-69	up
H1-5	1.49411	3.81904	0.240909	15.8526	1.35e-56	1.78e-55	up
KRT37	0.977453	3.8174	0.343318	11.1191	1.01e-28	5.45e-28	up
TCF4-AS1	0.572153	3.81714	0.385561	9.90024	4.15e-23	1.83e-22	up
PURPL	3.51336	3.81138	0.262289	14.5312	7.69e-48	7.81e-47	up
SEC14L4	7.34753	3.81129	0.200037	19.0529	6.22e-81	1.67e-79	up
C1QL2	1.36928	3.80796	0.301491	12.6304	1.44e-36	1.01e-35	up
ZNF969P	0.428448	3.80646	0.742929	5.12358	3e-07	6.47e-07	up
HOXC8	16.1726	3.80412	0.165548	22.9789	7.57e-117	5.73e-115	up
HOXA11	9.07107	3.8026	0.393167	9.67171	3.98e-22	1.69e-21	up
IL20	5.55975	3.80144	0.372893	10.1945	2.1e-24	9.74e-24	up
TRIML1	0.563506	3.79527	0.42291	8.97419	2.85e-19	1.09e-18	up
C6orf223	12.8535	3.79486	0.215843	17.5816	3.41e-69	6.55e-68	up
SYT12	47.0562	3.79138	0.244609	15.4997	3.48e-54	4.27e-53	up
CAMK2N2	10.2147	3.78944	0.168673	22.4661	8.9e-112	5.95e-110	up
DLX2-DT	0.335432	3.78258	0.632615	5.97927	2.24e-09	5.46e-09	up
GOLGA6L7	3.68316	3.78235	0.251066	15.0651	2.75e-51	3.09e-50	up
PRDM9	0.466596	3.78003	0.658338	5.74177	9.37e-09	2.21e-08	up
IFNL1	0.594009	3.77752	0.356431	10.5982	3.04e-26	1.5e-25	up
IGF2BP2	494.914	3.77233	0.127684	29.5443	7.78e-192	3.31e-189	up
LINC00504	24.8988	3.77195	0.149916	25.1604	1.09e-139	1.43e-137	up
MPPED1	7.72229	3.77147	0.254152	14.8394	8.15e-50	8.79e-49	up
H4C3	2.10887	3.7689	0.175965	21.4185	8.99e-102	4.56e-100	up
GPRIN1	114.694	3.76466	0.131147	28.7056	3.24e-181	1.08e-178	up
FOXL2NB	11.9529	3.76344	0.261448	14.3946	5.6e-47	5.52e-46	up
IGHV4-39	49.4993	3.75324	0.39007	9.62197	6.46e-22	2.73e-21	up
DSG2	1420.75	3.7499	0.203681	18.4107	1.08e-75	2.52e-74	up
ST8SIA2	10.3075	3.74974	0.219438	17.0879	1.82e-65	3.08e-64	up
NKX1-2	34.502	3.74959	0.422932	8.86571	7.6e-19	2.84e-18	up
TFPI2-DT	0.326151	3.74875	0.564113	6.64539	3.02e-11	8.11e-11	up
LOC100128674	0.327333	3.74674	1.31217	2.85537	0.00429865	0.00680904	up
LINC00486	0.425628	3.74406	0.562399	6.6573	2.79e-11	7.5e-11	up
KRT9	7.81068	3.74264	0.315238	11.8725	1.65e-32	1.01e-31	up
WNT7A	29.0797	3.74032	0.349889	10.69	1.13e-26	5.67e-26	up
GBP5	242.69	3.73897	0.178425	20.9554	1.67e-97	7.49e-96	up
LOC105371485	0.516178	3.73739	0.439598	8.50184	1.87e-17	6.6e-17	up
FLJ36000	0.448326	3.73287	0.7676	4.86304	1.16e-06	2.41e-06	up
POU4F1	4.95063	3.73065	0.267426	13.9502	3.14e-44	2.85e-43	up
LOC101928565	0.471056	3.72861	0.506719	7.35834	1.86e-13	5.54e-13	up
KRTDAP	830.08	3.72753	0.339068	10.9934	4.11e-28	2.16e-27	up
AFAP1-AS1	71.8362	3.7231	0.241891	15.3916	1.86e-53	2.23e-52	up
FGFBP2	147.896	3.72026	0.243026	15.3081	6.75e-53	7.94e-52	up
ZNF469	151.805	3.71873	0.12396	29.9994	1e-197	4.93e-195	up
GSTA1	199.739	3.71483	0.360205	10.3131	6.15e-25	2.91e-24	up
ALPG	0.474041	3.71348	0.890907	4.1682	3.07e-05	5.8e-05	up
LINC01998	0.480126	3.71046	0.490485	7.56488	3.88e-14	1.19e-13	up
SGCZ	0.668722	3.7101	0.47618	7.79137	6.63e-15	2.1e-14	up
LOC101927657	0.518686	3.70977	0.390997	9.48797	2.36e-21	9.74e-21	up
LINC01583	0.542539	3.70471	0.485624	7.62877	2.37e-14	7.32e-14	up
LOC100421100	2.4122	3.70453	0.337055	10.9909	4.23e-28	2.22e-27	up
SERPINE1	1958	3.6985	0.191981	19.2649	1.06e-82	3e-81	up
LOC101928446	0.640899	3.69849	0.316627	11.6809	1.6e-31	9.49e-31	up
LINC01205	0.330447	3.69819	1.27305	2.90499	0.00367271	0.0058582	up
DRAXIN	9.78016	3.69656	0.152212	24.2856	2.78e-130	2.94e-128	up
KLRF2	0.496526	3.6889	0.566218	6.51499	7.27e-11	1.91e-10	up
GRM4	9.52903	3.68854	0.176301	20.9219	3.38e-97	1.5e-95	up
MIXL1	2.93801	3.6876	0.285373	12.922	3.38e-38	2.52e-37	up
PSG9	0.625618	3.6862	0.353994	10.4132	2.16e-25	1.04e-24	up
KCNIP4-IT1	0.471909	3.68601	0.55368	6.65731	2.79e-11	7.5e-11	up
CYP4F30P	1.57056	3.68523	0.437596	8.42155	3.72e-17	1.3e-16	up
KLK14	27.3231	3.67956	0.188658	19.5038	1.02e-84	3.09e-83	up
LCE1F	0.53695	3.67683	0.568757	6.46468	1.02e-10	2.65e-10	up
LINC01484	0.807741	3.6763	0.379561	9.68567	3.47e-22	1.48e-21	up
GOLGA6L2	0.974034	3.6756	0.293828	12.5094	6.64e-36	4.56e-35	up
IL12RB2	74.3511	3.66769	0.1794	20.4442	6.77e-93	2.59e-91	up
ENKUR	5.57727	3.66708	0.230059	15.9397	3.36e-57	4.51e-56	up
TINAG	0.704755	3.6639	0.466261	7.85805	3.9e-15	1.25e-14	up
FAM163B	2.12855	3.66343	0.283392	12.9271	3.17e-38	2.36e-37	up
GAGE8	0.386962	3.66262	0.793654	4.61489	3.93e-06	7.9e-06	up
RXFP1	11.5888	3.66237	0.257725	14.2103	7.9e-46	7.53e-45	up
HTR1D	4.85987	3.66101	0.307536	11.9043	1.12e-32	6.95e-32	up
LINC02909	0.507661	3.65978	0.688937	5.31222	1.08e-07	2.4e-07	up
UTS2	2.89532	3.65763	0.318376	11.4884	1.51e-30	8.67e-30	up
LOC100130044	0.898549	3.65274	0.265256	13.7706	3.83e-43	3.36e-42	up
ZNF695	13.1942	3.65203	0.213609	17.0968	1.57e-65	2.65e-64	up
RN7SL3	2.92048	3.65065	0.225877	16.1621	9.33e-59	1.31e-57	up
SERPINB7	85.1165	3.6491	0.343057	10.637	2e-26	9.96e-26	up
POU3F2	4.26952	3.64734	0.237832	15.3358	4.41e-53	5.21e-52	up
CAGE1	2.10058	3.64621	0.169548	21.5055	1.38e-102	7.18e-101	up
DTL	197.677	3.64139	0.237756	15.3156	6.01e-53	7.09e-52	up
APOC2	5.75108	3.63357	0.194395	18.6917	5.78e-78	1.43e-76	up
FAM90A12P	1.03751	3.62471	0.387093	9.36394	7.68e-21	3.11e-20	up
NPB	7.56826	3.62343	0.167821	21.591	2.18e-103	1.15e-101	up
CCNYL2	1.11345	3.62221	0.300095	12.0702	1.52e-33	9.67e-33	up
APOBEC3B	114.84	3.6213	0.241849	14.9734	1.1e-50	1.21e-49	up
CDH18	3.02276	3.61717	0.276923	13.062	5.43e-39	4.14e-38	up
THEG	3.31742	3.61195	0.29268	12.341	5.45e-35	3.64e-34	up
LINC01630	0.480703	3.60923	0.719928	5.01331	5.35e-07	1.14e-06	up
ZNF415P1	1.29485	3.60793	0.236271	15.2703	1.21e-52	1.41e-51	up
PTPRT	15.5603	3.60624	0.278587	12.9448	2.52e-38	1.88e-37	up
CALN1	9.92779	3.60228	0.209936	17.1589	5.39e-66	9.24e-65	up
RNU4-2	3.06746	3.60189	0.355327	10.1368	3.79e-24	1.74e-23	up
OBP2A	0.636119	3.60132	0.336825	10.692	1.11e-26	5.56e-26	up
ZIC3	0.763144	3.59568	0.537743	6.68662	2.28e-11	6.16e-11	up
FSCN1	4662.1	3.59341	0.177384	20.2578	3.03e-91	1.13e-89	up
RPL9P16	0.535062	3.59334	0.473595	7.58736	3.26e-14	1e-13	up
IGHV1-69D	52.1655	3.59136	0.399765	8.98368	2.62e-19	9.99e-19	up
EMX1	9.11659	3.58963	0.20931	17.1499	6.3e-66	1.08e-64	up
LINC02671	0.410653	3.58219	0.838399	4.27265	1.93e-05	3.7e-05	up
OR1F1	0.493374	3.58141	0.379575	9.43533	3.9e-21	1.6e-20	up
KIF14	143.659	3.57978	0.247886	14.4412	2.85e-47	2.84e-46	up
IFI6	1490.84	3.57856	0.153574	23.302	4.24e-120	3.53e-118	up
CCR8	2.00645	3.57846	0.279954	12.7823	2.06e-37	1.49e-36	up
C19orf84	2.4954	3.57654	0.231774	15.4312	1.01e-53	1.22e-52	up
NETO1	6.139	3.57462	0.198091	18.0454	8.58e-73	1.84e-71	up
TAS2R2P	0.295372	3.57328	0.652912	5.47284	4.43e-08	1.01e-07	up
ERVV-2	0.367278	3.57326	1.01506	3.52024	0.000431149	0.000745807	up
DSCAM	4.95423	3.57315	0.232029	15.3996	1.65e-53	1.98e-52	up
CYP4F11	771.261	3.56802	0.31272	11.4097	3.74e-30	2.12e-29	up
IGHG4	1754.26	3.56041	0.354179	10.0526	8.95e-24	4.05e-23	up
POTEH	0.395416	3.55858	0.713672	4.9863	6.15e-07	1.3e-06	up
TBX4	6.10112	3.55669	0.179552	19.8087	2.5e-87	8.2e-86	up
IGHV3-20	2.06437	3.55508	0.508549	6.99064	2.74e-12	7.7e-12	up
KIF18A	101.201	3.55456	0.218579	16.2621	1.83e-59	2.62e-58	up
RNVU1-7	3.49954	3.55432	0.315544	11.2641	1.97e-29	1.09e-28	up
LAMB3	3391.25	3.55151	0.300263	11.828	2.8e-32	1.7e-31	up
LOC107985164	3.33605	3.54927	0.24174	14.6822	8.38e-49	8.76e-48	up
STRA6	122.493	3.54345	0.207888	17.045	3.81e-65	6.37e-64	up
PRR11	199.039	3.54223	0.204384	17.3312	2.73e-67	4.92e-66	up
CXCL13	70.6736	3.54072	0.295492	11.9824	4.39e-33	2.76e-32	up
OR2W6P	0.512844	3.54036	0.429332	8.2462	1.64e-16	5.56e-16	up
SPINK6	23.1852	3.53902	0.447456	7.9092	2.59e-15	8.37e-15	up
PPP4R3C	0.278843	3.53787	1.28194	2.75977	0.00578427	0.0090411	up
LINC00519	14.854	3.53537	0.177363	19.933	2.11e-88	7.1e-87	up
IL4I1	37.8678	3.53426	0.165489	21.3564	3.4e-101	1.69e-99	up
HOXC9	16.5716	3.5284	0.189325	18.6367	1.62e-77	3.97e-76	up
LOC101928994	0.670559	3.52818	0.371926	9.48626	2.39e-21	9.9e-21	up
IGHG2	2281.26	3.52303	0.30707	11.473	1.8e-30	1.03e-29	up
RAG1	41.1289	3.51812	0.111945	31.4273	8.58e-217	6.86e-214	up
HOXA13	12.5686	3.51593	0.525145	6.69516	2.15e-11	5.82e-11	up
PPP4R4	30.8517	3.5145	0.157312	22.341	1.48e-110	9.63e-109	up
RPS15AP6	0.740451	3.50813	0.253651	13.8305	1.67e-43	1.48e-42	up
MNX1-AS1	4.2068	3.50515	0.351917	9.96016	2.28e-23	1.02e-22	up
SALL4	28.8836	3.50415	0.172861	20.2715	2.29e-91	8.53e-90	up
HECW1	20.2153	3.50059	0.147483	23.7355	1.55e-124	1.39e-122	up
DDX53	0.51294	3.49869	0.530418	6.59609	4.22e-11	1.13e-10	up
LINC02753	0.672796	3.49854	0.488462	7.16236	7.93e-13	2.29e-12	up
MIR137HG	1.41719	3.49784	0.326327	10.7188	8.3e-27	4.17e-26	up
CCL7	2.16271	3.49698	0.447795	7.80932	5.75e-15	1.83e-14	up
OR7E116P	0.488263	3.49221	0.508605	6.86626	6.59e-12	1.83e-11	up
RIPPLY3	11.0717	3.49196	0.275483	12.6758	8.06e-37	5.72e-36	up
IGHG3	766.61	3.49075	0.295898	11.7971	4.04e-32	2.45e-31	up
ETV3L	0.479148	3.48393	0.493916	7.05369	1.74e-12	4.95e-12	up
GABRR1	11.022	3.481	0.279614	12.4493	1.41e-35	9.62e-35	up
GDPD2	23.7389	3.47911	0.297331	11.7011	1.26e-31	7.5e-31	up
LINC00858	1.5657	3.47901	0.409269	8.50054	1.89e-17	6.67e-17	up
IGKV1-39	8.42829	3.47353	0.695499	4.99429	5.91e-07	1.25e-06	up
LINC02687	1.52204	3.47278	0.43537	7.97663	1.5e-15	4.91e-15	up
PLA2G2D	7.72574	3.4692	0.224618	15.4449	8.16e-54	9.87e-53	up
S100A7A	413.184	3.46667	0.664861	5.21413	1.85e-07	4.04e-07	up
VTA1P1	0.475453	3.46613	0.497935	6.961	3.38e-12	9.47e-12	up
C2CD4A	21.052	3.4655	0.281402	12.3151	7.51e-35	4.99e-34	up
PLPPR1	8.6009	3.46413	0.211483	16.3802	2.65e-60	3.87e-59	up
H3C8	11.7948	3.46256	0.259011	13.3684	9.25e-41	7.47e-40	up
PSG6	0.507907	3.46097	0.474518	7.29365	3.02e-13	8.88e-13	up
STOML3	0.883357	3.46076	0.357802	9.67228	3.95e-22	1.69e-21	up
LOC100420424	0.334626	3.4577	0.944608	3.66046	0.000251767	0.000443889	up
LOC101928372	0.328807	3.45635	0.706981	4.88889	1.01e-06	2.12e-06	up
CILP2	22.1797	3.45457	0.142198	24.2941	2.26e-130	2.41e-128	up
POMK	64.3639	3.45066	0.122988	28.0568	3.3e-173	9.27e-171	up
KIAA1549L	171.24	3.44864	0.191934	17.9679	3.48e-72	7.33e-71	up
RP1	2.67841	3.44725	0.429867	8.01934	1.06e-15	3.49e-15	up
SOX2-OT	33.5466	3.44631	0.162592	21.196	1.04e-99	4.96e-98	up
GRAMD4P3	0.422001	3.44565	0.669104	5.14965	2.61e-07	5.65e-07	up
KIR2DL4	4.9151	3.44416	0.203229	16.9472	2.02e-64	3.3e-63	up
RBM22P4	0.391486	3.44284	0.652876	5.27335	1.34e-07	2.95e-07	up
TRIP13	242.354	3.44116	0.200927	17.1265	9.42e-66	1.61e-64	up
LINC01920	0.339594	3.44024	0.775167	4.43806	9.08e-06	1.78e-05	up
NTN3	2.36093	3.43762	0.190412	18.0536	7.4e-73	1.59e-71	up
DCC	12.87	3.43755	0.192738	17.8354	3.75e-71	7.61e-70	up
KRTAP2-3	0.557278	3.43615	0.472449	7.27305	3.51e-13	1.03e-12	up
CD70	20.2412	3.43565	0.19726	17.4169	6.14e-68	1.13e-66	up
LINC01224	10.4722	3.43542	0.276884	12.4074	2.38e-35	1.61e-34	up
FOXP4-AS1	3.36598	3.4327	0.264308	12.9875	1.44e-38	1.08e-37	up
HOXA9	43.1235	3.43189	0.241372	14.2182	7.06e-46	6.74e-45	up
ENO1P3	0.901632	3.43006	0.247804	13.8418	1.43e-43	1.27e-42	up
USP17L1	0.530761	3.43002	0.400984	8.55401	1.19e-17	4.24e-17	up
HNRNPA1P21	2.56855	3.42955	0.279928	12.2515	1.65e-34	1.08e-33	up
LINC02504	0.319306	3.42898	1.32005	2.59761	0.00938758	0.0143642	up
EEF1A1P25	1.18787	3.42884	0.290423	11.8064	3.62e-32	2.2e-31	up
LBX1	0.458095	3.42719	0.507454	6.75369	1.44e-11	3.93e-11	up
EPCAM	646.712	3.42558	0.279938	12.2369	1.97e-34	1.29e-33	up
ULBP1	18.1432	3.42398	0.265125	12.9146	3.72e-38	2.77e-37	up
LINC02167	0.280483	3.42382	1.07327	3.19008	0.00142235	0.00235565	up
LINC02893	38.186	3.42307	0.134354	25.4781	3.45e-143	4.92e-141	up
MMP20	0.432435	3.42282	0.64136	5.33681	9.46e-08	2.11e-07	up
PNPLA5	0.438803	3.41737	0.661937	5.16269	2.43e-07	5.28e-07	up
LMX1B	28.5084	3.41673	0.18244	18.7279	2.93e-78	7.32e-77	up
OR7E111FP	0.285841	3.41424	0.805904	4.23653	2.27e-05	4.33e-05	up
TDRD5	27.9365	3.41413	0.246207	13.8669	1.01e-43	8.98e-43	up
TDO2	25.847	3.41406	0.244467	13.9653	2.54e-44	2.31e-43	up
LOC730338	0.656226	3.41312	0.396999	8.59731	8.16e-18	2.93e-17	up
EGR4	3.50613	3.41302	0.298731	11.4251	3.13e-30	1.78e-29	up
MIR4713HG	1.02949	3.40615	0.254001	13.41	5.28e-41	4.31e-40	up
SLC25A24P1	0.472091	3.40206	0.603812	5.63431	1.76e-08	4.09e-08	up
RNASE10	21.6019	3.4018	0.114175	29.7947	4.57e-195	2.05e-192	up
LINC02475	1.30105	3.40158	0.428846	7.93194	2.16e-15	7e-15	up
HOXD12	0.259272	3.39864	0.64803	5.24457	1.57e-07	3.44e-07	up
NEFL	268.551	3.39767	0.228733	14.8543	6.52e-50	7.06e-49	up
ISG15	593.131	3.39682	0.140258	24.2184	1.42e-129	1.47e-127	up
SIX4	110.255	3.39326	0.158662	21.3867	1.78e-101	8.96e-100	up
LOC107985122	0.271166	3.39261	0.84906	3.99572	6.45e-05	0.000119124	up
ABCA12	316.78	3.39258	0.362869	9.34932	8.82e-21	3.56e-20	up
CT69	17.3817	3.39234	0.278903	12.1632	4.88e-34	3.16e-33	up
LINC01567	0.785796	3.39176	0.431726	7.85627	3.96e-15	1.27e-14	up
IRX1	32.089	3.39149	0.28405	11.9397	7.35e-33	4.58e-32	up
LINC01905	1.71113	3.3913	0.206768	16.4015	1.87e-60	2.74e-59	up
RPL18P13	0.243221	3.38743	1.22021	2.77611	0.00550129	0.00861768	up
SYNGR4	1.23386	3.38609	0.242311	13.9741	2.24e-44	2.05e-43	up
KYNU	245.518	3.38592	0.184738	18.3282	4.93e-75	1.13e-73	up
KRT84	0.97991	3.38439	0.305429	11.0808	1.56e-28	8.31e-28	up
DNAH2	31.463	3.38256	0.155028	21.819	1.53e-105	8.65e-104	up
GRM5-AS1	2.46873	3.38175	0.243944	13.8628	1.06e-43	9.49e-43	up
BPIFC	4.61963	3.3798	0.371928	9.08723	1.02e-19	3.94e-19	up
SDS	26.9903	3.3798	0.208918	16.1776	7.25e-59	1.02e-57	up
CABYR	93.9751	3.37959	0.130314	25.9342	2.74e-148	4.51e-146	up
GPR19	8.84181	3.37697	0.134139	25.1752	7.49e-140	9.9e-138	up
FSTL4	83.7584	3.37618	0.217359	15.5327	2.08e-54	2.57e-53	up
YTHDF1P1	0.698216	3.37595	0.472274	7.14829	8.79e-13	2.53e-12	up
RPL5P31	0.242286	3.37474	1.03202	3.27005	0.0010753	0.0018002	up
AKR1C3	1801.68	3.37256	0.166738	20.2266	5.71e-91	2.1e-89	up
IFNA1	0.594365	3.36862	0.484018	6.9597	3.41e-12	9.56e-12	up
NBPF4	1.12681	3.36844	0.529902	6.35672	2.06e-10	5.29e-10	up
BCYRN1	138.032	3.36771	0.139235	24.1873	3.03e-129	3.11e-127	up
MEIOB	3.44415	3.36757	0.229369	14.6818	8.43e-49	8.8e-48	up
OASL	208.907	3.36711	0.230554	14.6044	2.63e-48	2.71e-47	up
LINC01254	0.700479	3.36432	0.357074	9.42192	4.43e-21	1.81e-20	up
LOC100287539	0.216579	3.36197	1.37393	2.44697	0.0144062	0.0215869	up
FOXI1	2.13856	3.36196	0.502353	6.69242	2.2e-11	5.93e-11	up
VCX	1.86263	3.35645	0.345769	9.70718	2.81e-22	1.21e-21	up
RNVU1-18	5.19026	3.35545	0.193926	17.3027	4.49e-67	8.02e-66	up
RNU1-28P	5.19026	3.35545	0.193926	17.3027	4.49e-67	8.02e-66	up
RNU1-3	5.19026	3.35545	0.193926	17.3027	4.49e-67	8.02e-66	up
RNU1-1	5.19026	3.35545	0.193926	17.3027	4.49e-67	8.02e-66	up
C5orf46	4.82929	3.35544	0.349967	9.58786	8.99e-22	3.78e-21	up
PLAU	1147.88	3.35508	0.131512	25.5116	1.47e-143	2.14e-141	up
SDK2	211.567	3.35437	0.122914	27.2903	5.53e-164	1.25e-161	up
ITGA6	4265.94	3.35322	0.116295	28.8338	8.09e-183	2.79e-180	up
ANO1	3359.33	3.3532	0.162213	20.6715	6.25e-95	2.55e-93	up
DPEP2NB	0.451431	3.35297	0.561875	5.96747	2.41e-09	5.85e-09	up
IGKV2-29	5.34301	3.35158	0.68863	4.86704	1.13e-06	2.36e-06	up
GAPDHP51	0.533139	3.35117	0.521009	6.43208	1.26e-10	3.27e-10	up
SLCO6A1	1.08318	3.35049	0.280571	11.9417	7.18e-33	4.48e-32	up
LOC101928335	1.64266	3.34958	0.178511	18.764	1.49e-78	3.74e-77	up
CDKN2A	148.137	3.34894	0.177979	18.8165	5.53e-79	1.4e-77	up
CLDN16	12.3045	3.34678	0.293858	11.3891	4.74e-30	2.67e-29	up
E2F7	146.368	3.3424	0.269373	12.408	2.36e-35	1.6e-34	up
SLC35G3	0.50361	3.3422	0.630057	5.3046	1.13e-07	2.5e-07	up
KRT8P43	0.365512	3.33964	0.721426	4.62922	3.67e-06	7.39e-06	up
SNORD13	0.25027	3.33869	0.868278	3.84518	0.000120463	0.000217918	up
POU5F1P4	1.89112	3.33396	0.240998	13.834	1.59e-43	1.41e-42	up
COCH	144.213	3.33386	0.167682	19.882	5.82e-88	1.94e-86	up
CENPF	894.513	3.33276	0.241343	13.8092	2.24e-43	1.98e-42	up
TNFSF11	5.73755	3.33145	0.183432	18.1618	1.04e-73	2.27e-72	up
COL2A1	15.5058	3.33104	0.33341	9.99081	1.67e-23	7.5e-23	up
OR9A4	0.40892	3.3278	0.587687	5.66254	1.49e-08	3.48e-08	up
FOXM1	782.547	3.32565	0.225245	14.7646	2.48e-49	2.63e-48	up
HMX2	1.25543	3.32237	0.299909	11.078	1.61e-28	8.57e-28	up
IRX2	241.181	3.32078	0.292264	11.3623	6.44e-30	3.62e-29	up
LOC100420583	0.606859	3.32025	0.520883	6.37426	1.84e-10	4.74e-10	up
LINC01456	0.263095	3.31984	0.956765	3.46986	0.000520726	0.000894715	up
MEST	332.774	3.31669	0.164541	20.1572	2.33e-90	8.4e-89	up
CARD18	16.5781	3.31526	0.398827	8.31253	9.37e-17	3.22e-16	up
FAM169A	40.6995	3.31162	0.121222	27.3186	2.55e-164	5.79e-162	up
SOX4	1047.37	3.31104	0.111158	29.7869	5.78e-195	2.56e-192	up
FLJ42393	8.00595	3.3089	0.214141	15.452	7.32e-54	8.86e-53	up
CACNA1B	35.3581	3.3074	0.206361	16.0272	8.25e-58	1.12e-56	up
STEAP1B	33.4411	3.3028	0.149562	22.0832	4.59e-108	2.76e-106	up
CGB5	3.72857	3.30227	0.493054	6.69758	2.12e-11	5.73e-11	up
ARSD-AS1	1.08443	3.30119	0.752203	4.38869	1.14e-05	2.22e-05	up
LOC100420746	0.2268	3.29878	1.04126	3.16807	0.00153455	0.00253464	up
SIX2	56.3095	3.29751	0.217372	15.1699	5.6e-52	6.41e-51	up
OR2B6	1.33908	3.29656	0.342481	9.62554	6.24e-22	2.64e-21	up
KRT18P61	0.621476	3.29618	0.311656	10.5763	3.84e-26	1.89e-25	up
LGR5	33.0488	3.29325	0.232711	14.1517	1.82e-45	1.71e-44	up
ECT2	706.581	3.28904	0.131892	24.9374	2.92e-137	3.55e-135	up
TMPRSS15	1.05277	3.28813	0.266689	12.3294	6.29e-35	4.19e-34	up
PRMT8	2.17265	3.28638	0.240091	13.6881	1.2e-42	1.03e-41	up
PPIGP1	0.304028	3.28467	0.649971	5.05356	4.34e-07	9.26e-07	up
MUC16	103.076	3.28387	0.393129	8.35315	6.65e-17	2.29e-16	up
LOC102724265	0.487686	3.28261	0.395083	8.30866	9.68e-17	3.32e-16	up
LOC112267895	0.351908	3.28169	0.698801	4.69618	2.65e-06	5.38e-06	up
SEZ6L2	230.111	3.28073	0.212244	15.4573	6.73e-54	8.17e-53	up
H2BC14	1.50264	3.28034	0.337873	9.70882	2.77e-22	1.19e-21	up
PGLYRP2	1.50463	3.28001	0.279077	11.7531	6.81e-32	4.1e-31	up
LEMD1	13.0262	3.27494	0.265725	12.3245	6.69e-35	4.44e-34	up
PAGE2	0.780676	3.27104	0.345601	9.46479	2.94e-21	1.21e-20	up
GCLM	844.912	3.26766	0.136035	24.0207	1.69e-127	1.66e-125	up
LINC01247	0.289023	3.26641	1.4342	2.27752	0.0227555	0.0333253	up
OR8D1	0.259824	3.26628	1.08907	2.99915	0.00270733	0.00436984	up
LINC02393	0.435353	3.26516	0.5651	5.77803	7.56e-09	1.79e-08	up
TPX2	772.357	3.26488	0.253652	12.8715	6.51e-38	4.8e-37	up
DNAJC5B	1.33213	3.26269	0.227629	14.3334	1.35e-46	1.32e-45	up
LINC01524	0.350939	3.2612	0.517446	6.30251	2.93e-10	7.46e-10	up
PAX5	28.4533	3.25942	0.348292	9.35829	8.1e-21	3.28e-20	up
OR11H4	0.511191	3.2591	0.376915	8.64677	5.3e-18	1.91e-17	up
UCHL1	759.972	3.25755	0.189139	17.2231	1.78e-66	3.11e-65	up
ZAN	8.58772	3.25593	0.644648	5.05072	4.4e-07	9.39e-07	up
CCDC140	0.225865	3.25538	1.16918	2.78432	0.00536405	0.00841226	up
COL26A1	5.99172	3.25455	0.232908	13.9736	2.26e-44	2.06e-43	up
LINC00871	0.42264	3.25405	0.598785	5.43441	5.5e-08	1.24e-07	up
MET	808.776	3.25372	0.114348	28.4545	4.29e-178	1.38e-175	up
L3MBTL4-AS1	2.50123	3.25244	0.239819	13.5621	6.72e-42	5.64e-41	up
LRRC9	1.18218	3.25203	0.278557	11.6746	1.72e-31	1.02e-30	up
POTEC	0.377427	3.25138	0.556964	5.83769	5.29e-09	1.27e-08	up
ADGRE1	10.2945	3.2469	0.231038	14.0535	7.33e-45	6.78e-44	up
CARD11	128.218	3.24567	0.174543	18.5952	3.51e-77	8.54e-76	up
FLJ42969	2.3823	3.24528	0.229222	14.1578	1.67e-45	1.57e-44	up
CTCFL	1.56967	3.23435	0.263964	12.253	1.62e-34	1.06e-33	up
BECN2	0.397954	3.23234	0.617478	5.23476	1.65e-07	3.62e-07	up
BTG4	0.368265	3.23209	0.374402	8.63268	5.99e-18	2.16e-17	up
KRT82	0.582758	3.23093	0.305888	10.5625	4.45e-26	2.19e-25	up
FAM167A	75.8417	3.2303	0.225034	14.3547	9.95e-47	9.76e-46	up
PPIAL4G	1.7495	3.22939	0.266555	12.1153	8.76e-34	5.62e-33	up
FRG2	0.561603	3.2283	0.360482	8.9555	3.38e-19	1.28e-18	up
OTP	0.454799	3.22653	0.377468	8.54783	1.25e-17	4.47e-17	up
NF1P2	0.254573	3.22469	0.912901	3.53235	0.000411879	0.000713617	up
SEPTIN3	49.051	3.22449	0.143071	22.5377	1.77e-112	1.2e-110	up
OSTM1-AS1	0.250603	3.22244	1.15541	2.78901	0.00528699	0.00829856	up
LOC100288728	0.407854	3.21942	0.416113	7.7369	1.02e-14	3.21e-14	up
OAS2	1144.8	3.21775	0.130825	24.5959	1.4e-133	1.59e-131	up
CLDN1	2442.27	3.21533	0.259434	12.3936	2.83e-35	1.91e-34	up
LINC01932	2.87152	3.21414	0.292724	10.9801	4.77e-28	2.5e-27	up
SCAT8	5.00728	3.2133	0.224546	14.3102	1.89e-46	1.83e-45	up
LOC100420186	0.508921	3.21297	0.37499	8.56814	1.05e-17	3.75e-17	up
LINC01060	1.06844	3.21236	0.287372	11.1784	5.2e-29	2.83e-28	up
RN7SL4P	0.835366	3.21235	0.336509	9.54611	1.35e-21	5.63e-21	up
RNU1-2	5.41396	3.21194	0.205945	15.5961	7.74e-55	9.67e-54	up
RNU1-4	5.41396	3.21194	0.205945	15.5961	7.74e-55	9.67e-54	up
RNU1-27P	5.41396	3.21194	0.205945	15.5961	7.74e-55	9.67e-54	up
RPSAP13	0.417705	3.21147	0.298622	10.7543	5.66e-27	2.86e-26	up
LINC01776	0.252064	3.21141	0.906997	3.5407	0.000399061	0.000692007	up
TOP2A	1420.68	3.20855	0.26802	11.9713	5.02e-33	3.15e-32	up
RNFT2	30.6061	3.2085	0.129341	24.8065	7.63e-136	8.96e-134	up
H2BC13	1.8467	3.20318	0.174352	18.3719	2.21e-75	5.13e-74	up
EXO1	110.572	3.20021	0.25795	12.4063	2.41e-35	1.63e-34	up
FDCSP	99.193	3.19954	0.473688	6.75453	1.43e-11	3.91e-11	up
CDH3	2269.38	3.19559	0.310007	10.3081	6.47e-25	3.06e-24	up
CCDC187	2.66161	3.19289	0.381031	8.37961	5.31e-17	1.84e-16	up
GRM5	0.85382	3.19128	0.30383	10.5035	8.32e-26	4.06e-25	up
CEP55	311.245	3.19112	0.262714	12.1467	5.97e-34	3.85e-33	up
NMRAL2P	272.003	3.19065	0.253264	12.5981	2.16e-36	1.51e-35	up
LINC01793	0.354388	3.19039	0.78786	4.04944	5.13e-05	9.56e-05	up
MYCN	50.4379	3.18536	0.170442	18.6888	6.11e-78	1.51e-76	up
IGHV1-18	33.7028	3.18212	0.392166	8.1142	4.89e-16	1.63e-15	up
AKR1B15	75.1449	3.1802	0.303366	10.4831	1.03e-25	5.02e-25	up
CDK6-AS1	1.63384	3.17866	0.189623	16.7631	4.54e-63	7.18e-62	up
MARCHF4	3.30867	3.1782	0.262141	12.124	7.88e-34	5.06e-33	up
LINC00648	10.6397	3.17726	0.257401	12.3436	5.27e-35	3.52e-34	up
FOXC2-AS1	0.359151	3.1772	0.464094	6.84602	7.59e-12	2.1e-11	up
SLC12A5-AS1	1.80605	3.17658	0.241687	13.1433	1.86e-39	1.44e-38	up
LINC00645	0.923919	3.17158	0.348744	9.0943	9.52e-20	3.7e-19	up
GRK7	3.42584	3.1677	0.172577	18.3553	2.99e-75	6.91e-74	up
LINC02225	0.296995	3.16723	0.942663	3.35987	0.000779783	0.0013213	up
IFNG	2.52921	3.166	0.330932	9.56692	1.1e-21	4.62e-21	up
RUNX3	257.967	3.16569	0.145877	21.7011	2e-104	1.1e-102	up
MRPL53P1	0.548598	3.16484	0.348511	9.08103	1.08e-19	4.17e-19	up
IL1B	125.679	3.16452	0.276913	11.4278	3.04e-30	1.73e-29	up
DEPDC1-AS1	0.840156	3.16402	0.191324	16.5375	1.97e-61	2.96e-60	up
LINC01994	0.55116	3.1635	0.54758	5.77725	7.59e-09	1.8e-08	up
TNIP3	18.5361	3.16222	0.35887	8.81162	1.23e-18	4.57e-18	up
PCDH8	3.09503	3.16015	0.278219	11.3585	6.73e-30	3.78e-29	up
RPL26P13	0.371414	3.15824	0.418415	7.5481	4.42e-14	1.35e-13	up
MEX3A	114.531	3.15514	0.137602	22.9294	2.36e-116	1.75e-114	up
DELEC1	4.63335	3.15401	0.189553	16.6392	3.63e-62	5.56e-61	up
HOXA11-AS	4.18137	3.1534	0.360809	8.73979	2.34e-18	8.55e-18	up
ASPM	435.837	3.15205	0.274902	11.4661	1.95e-30	1.12e-29	up
IGLC7	17.4888	3.15169	0.456433	6.90503	5.02e-12	1.4e-11	up
KCNV1	1.5786	3.14914	0.306467	10.2756	9.07e-25	4.26e-24	up
H3C12	0.696705	3.14886	0.280665	11.2193	3.28e-29	1.79e-28	up
DNAJB6P8	0.413188	3.14827	0.35229	8.9366	4.01e-19	1.52e-18	up
CYP2S1	825.555	3.14701	0.25609	12.2887	1.04e-34	6.88e-34	up
CENPVL1	0.735104	3.14597	0.320619	9.81216	9.98e-23	4.35e-22	up
LINC01087	0.643546	3.14524	0.335771	9.36723	7.45e-21	3.02e-20	up
ALOXE3	64.2634	3.14353	0.306202	10.2662	1e-24	4.7e-24	up
TRPM8	1.07713	3.14174	0.269557	11.6552	2.16e-31	1.28e-30	up
SBK1	71.5475	3.13843	0.15648	20.0564	1.77e-89	6.23e-88	up
NEURL3	6.54147	3.13786	0.254449	12.332	6.09e-35	4.06e-34	up
TREM1	39.5666	3.13774	0.229621	13.6648	1.65e-42	1.41e-41	up
DEPDC1B	99.3627	3.13644	0.228686	13.7151	8.25e-43	7.13e-42	up
FABP6	16.0595	3.13528	0.252989	12.3929	2.85e-35	1.92e-34	up
MISP	109.052	3.13511	0.356504	8.79404	1.44e-18	5.32e-18	up
LINC02073	1.03886	3.1342	0.269301	11.6383	2.63e-31	1.55e-30	up
LINC01602	0.338575	3.13363	0.704854	4.44579	8.76e-06	1.72e-05	up
LINC01968	0.630045	3.13356	0.376261	8.32817	8.21e-17	2.83e-16	up
SLC35F3	31.0652	3.13343	0.203563	15.3929	1.83e-53	2.19e-52	up
MXRA5	1284.01	3.13315	0.173037	18.1068	2.82e-73	6.11e-72	up
TP63	4646.59	3.13267	0.329388	9.51059	1.9e-21	7.87e-21	up
LGALS17A	3.65078	3.131	0.384682	8.13919	3.98e-16	1.33e-15	up
IGHV4-61	25.0678	3.13048	0.41648	7.51651	5.63e-14	1.71e-13	up
IGKV1-16	27.6755	3.12932	0.382198	8.18771	2.66e-16	8.98e-16	up
LOC100288073	0.732937	3.12857	0.183	17.096	1.59e-65	2.68e-64	up
GRIN3B	18.6018	3.12802	0.140084	22.3296	1.91e-110	1.23e-108	up
LINC01605	4.17681	3.12488	0.178314	17.5246	9.3e-69	1.76e-67	up
PGBD5	127.049	3.12413	0.151	20.6896	4.3e-95	1.77e-93	up
ASB18	0.287127	3.12266	0.675475	4.62291	3.78e-06	7.61e-06	up
BRCA2	144.862	3.12229	0.176739	17.6661	7.64e-70	1.49e-68	up
PRR18	4.23744	3.12115	0.238079	13.1097	2.9e-39	2.23e-38	up
POPDC3	42.8577	3.1198	0.174664	17.8617	2.35e-71	4.81e-70	up
FBXO10	2.20613	3.11942	0.303256	10.2864	8.11e-25	3.82e-24	up
NRCAM	225.547	3.11723	0.14276	21.8354	1.07e-105	6.07e-104	up
MDGA2	2.47854	3.11565	0.337695	9.22623	2.8e-20	1.11e-19	up
SOSTDC1	128.74	3.11391	0.213276	14.6004	2.79e-48	2.87e-47	up
TNS4	3086.71	3.1132	0.347632	8.95544	3.38e-19	1.28e-18	up
IGFL4	9.63186	3.11301	0.205841	15.1233	1.14e-51	1.29e-50	up
PLCXD2	20.0057	3.1121	0.196413	15.8447	1.53e-56	2.02e-55	up
NETO2	255.861	3.11167	0.191304	16.2656	1.73e-59	2.48e-58	up
SNORD17	4.32347	3.11065	0.224229	13.8726	9.28e-44	8.29e-43	up
OR6C70	0.324785	3.10984	0.870939	3.57067	0.000356065	0.000619904	up
ZNF729	0.485345	3.10568	0.459517	6.75858	1.39e-11	3.8e-11	up
SHOC1	17.6818	3.10567	0.214078	14.5072	1.09e-47	1.1e-46	up
ULBP3	19.535	3.10208	0.227531	13.6336	2.53e-42	2.15e-41	up
APCDD1L-DT	10.0554	3.10135	0.177461	17.4762	2.17e-68	4.07e-67	up
SCN1A-AS1	2.57636	3.10031	0.193676	16.0077	1.13e-57	1.53e-56	up
DISP3	6.93137	3.1	0.179132	17.3056	4.27e-67	7.64e-66	up
CLEC2L	8.34477	3.09939	0.227933	13.5978	4.13e-42	3.48e-41	up
C11orf16	1.02822	3.09816	0.237981	13.0185	9.6e-39	7.27e-38	up
NXPH1	0.633192	3.0929	0.37796	8.18314	2.77e-16	9.32e-16	up
CSGALNACT2P1	0.641414	3.09177	0.256398	12.0585	1.75e-33	1.11e-32	up
RPL7P49	0.690072	3.09171	0.265948	11.6253	3.07e-31	1.81e-30	up
MDK	827.675	3.09123	0.127505	24.244	7.65e-130	7.98e-128	up
TENT5D	0.379206	3.09072	0.660235	4.68125	2.85e-06	5.78e-06	up
APCDD1L	61.5333	3.08826	0.18567	16.6331	4.01e-62	6.15e-61	up
LHFPL5	0.923019	3.0882	0.315949	9.77437	1.45e-22	6.29e-22	up
KNL1	233.069	3.08816	0.24802	12.4512	1.38e-35	9.39e-35	up
RAET1E-AS1	26.9357	3.08748	0.162136	19.0425	7.58e-81	2.03e-79	up
HASPIN	63.9645	3.08703	0.259976	11.8743	1.61e-32	9.9e-32	up
KRT14	36201.2	3.08684	0.377908	8.16822	3.13e-16	1.05e-15	up
LAMA3	2163.65	3.08372	0.113072	27.2723	9.05e-164	2.03e-161	up
CLDN20	9.05674	3.08363	0.145276	21.226	5.49e-100	2.64e-98	up
ADAMTS12	226.559	3.08133	0.145876	21.123	4.89e-99	2.28e-97	up
WNT3A	44.7374	3.07816	0.406052	7.58069	3.44e-14	1.06e-13	up
DKK1	171.53	3.07745	0.272706	11.2849	1.56e-29	8.6e-29	up
LINC01748	14.3033	3.07604	0.248679	12.3695	3.82e-35	2.57e-34	up
CFHR4	0.527521	3.07523	0.338156	9.09414	9.53e-20	3.7e-19	up
CDCA2	109.821	3.07431	0.2601	11.8197	3.09e-32	1.88e-31	up
PCDHB1	1.99694	3.07278	0.30359	10.1215	4.44e-24	2.03e-23	up
PRR7	96.839	3.07243	0.140953	21.7975	2.45e-105	1.38e-103	up
CGB2	1.09568	3.07209	0.516596	5.9468	2.73e-09	6.62e-09	up
C19orf81	2.92768	3.07133	0.19797	15.5141	2.78e-54	3.42e-53	up
PCDHB8	27.7943	3.06879	0.148417	20.6769	5.6e-95	2.29e-93	up
CLEC6A	0.358417	3.06735	0.548511	5.59214	2.24e-08	5.18e-08	up
PEDS1-UBE2V1	220.483	3.06548	0.268998	11.3959	4.38e-30	2.48e-29	up
GALNT6	322.908	3.06521	0.194382	15.769	5.08e-56	6.6e-55	up
SHANK2-AS1	0.957768	3.06344	0.30815	9.94138	2.75e-23	1.22e-22	up
PRB3	3.33221	3.06269	0.340404	8.99723	2.31e-19	8.85e-19	up
LINC02454	2.43834	3.06237	0.239311	12.7966	1.71e-37	1.25e-36	up
IGKV4-1	162.083	3.05955	0.336693	9.08708	1.02e-19	3.95e-19	up
CXCL14	2632.36	3.05792	0.22232	13.7546	4.78e-43	4.17e-42	up
RRN3P4	1.01713	3.05777	0.269633	11.3405	8.27e-30	4.62e-29	up
BLM	100.33	3.05596	0.175072	17.4554	3.13e-68	5.81e-67	up
EPO	4.22058	3.05347	0.176474	17.3027	4.49e-67	8.02e-66	up
WHSC1L2P	0.528787	3.05296	0.305505	9.99317	1.63e-23	7.32e-23	up
COBLP1	0.211308	3.05094	0.958152	3.1842	0.00145156	0.00240224	up
LINC01527	6.48715	3.04989	0.35274	8.64628	5.32e-18	1.92e-17	up
ZNF724	18.5388	3.04862	0.166663	18.2921	9.56e-75	2.16e-73	up
RN7SL368P	0.790592	3.04592	0.3443	8.84672	9.01e-19	3.36e-18	up
RPS6P8	0.652469	3.04489	0.343279	8.86999	7.32e-19	2.74e-18	up
TM4SF19-AS1	16.3483	3.04391	0.146882	20.7235	2.13e-95	8.84e-94	up
LINC02015	6.27927	3.0437	0.213218	14.275	3.13e-46	3.02e-45	up
ADAMDEC1	32.5618	3.04364	0.27649	11.0081	3.49e-28	1.84e-27	up
DMRT3	13.4144	3.04225	0.240677	12.6404	1.26e-36	8.91e-36	up
OR7A5	1.69091	3.04162	0.374236	8.12756	4.38e-16	1.46e-15	up
IGKV3-15	115.725	3.03848	0.372293	8.16151	3.31e-16	1.11e-15	up
LOC100420057	0.976726	3.03827	0.235443	12.9045	4.25e-38	3.15e-37	up
LINC02910	10.3907	3.03611	0.16625	18.2623	1.65e-74	3.71e-73	up
GAGE12B	0.462982	3.03438	0.647013	4.68983	2.73e-06	5.55e-06	up
FST	454.237	3.03394	0.127611	23.775	6.06e-125	5.55e-123	up
PIMREG	75.3382	3.03334	0.196107	15.4678	5.72e-54	6.97e-53	up
PNPLA1	9.16001	3.03233	0.287872	10.5336	6.05e-26	2.96e-25	up
XCL1	11.8647	3.02718	0.136762	22.1346	1.47e-108	8.97e-107	up
CD80	8.16899	3.02703	0.161159	18.7829	1.04e-78	2.63e-77	up
MCM2	754.091	3.02672	0.157168	19.2579	1.21e-82	3.42e-81	up
IGHV3-21	44.4229	3.0266	0.394332	7.67526	1.65e-14	5.14e-14	up
HYAL4	2.3711	3.0262	0.313238	9.66103	4.41e-22	1.88e-21	up
LINC01592	0.313884	3.02451	0.546913	5.53015	3.2e-08	7.33e-08	up
MMP7	187.778	3.02312	0.415404	7.27755	3.4e-13	9.99e-13	up
LKAAEAR1	1.61352	3.02267	0.187133	16.1525	1.09e-58	1.52e-57	up
EPHB2	174.763	3.02212	0.189546	15.944	3.14e-57	4.21e-56	up
SIM1	0.969169	3.01995	0.418311	7.21939	5.22e-13	1.52e-12	up
HMMR	182.564	3.01984	0.257872	11.7106	1.12e-31	6.72e-31	up
GRM5P1	0.246149	3.01623	0.754277	3.99884	6.37e-05	0.000117661	up
SLC22A20P	67.5521	3.0139	0.180715	16.6776	1.91e-62	2.95e-61	up
NKAIN2	21.8036	3.01296	0.207692	14.5069	1.1e-47	1.11e-46	up
ETV4	303.691	3.00823	0.223555	13.4563	2.83e-41	2.32e-40	up
SRGAP2-AS1	0.522168	3.00756	0.431673	6.96723	3.23e-12	9.07e-12	up
CLPSL1	0.479325	3.00466	0.626228	4.79802	1.6e-06	3.31e-06	up
FCAMR	2.93464	3.00432	0.404584	7.42571	1.12e-13	3.37e-13	up
LOC100419700	1.02125	3.00378	0.254944	11.7821	4.83e-32	2.92e-31	up
CHST2	400.484	3.00374	0.142464	21.0842	1.11e-98	5.13e-97	up
ANLN	815.062	3.00329	0.17115	17.5477	6.19e-69	1.18e-67	up
BMP8A	18.2686	3.00272	0.117803	25.4894	2.58e-143	3.71e-141	up
BUB1	272.081	3.00152	0.249448	12.0326	2.39e-33	1.52e-32	up
CKAP2L	178.455	3.00107	0.26088	11.5036	1.26e-30	7.29e-30	up
H2BC17	1.86805	2.99998	0.273093	10.9852	4.5e-28	2.36e-27	up
ERFE	22.8047	2.99991	0.161367	18.5906	3.83e-77	9.3e-76	up
RN7SL1	720.237	2.9984	0.167475	17.9036	1.1e-71	2.28e-70	up
MAP4K1-AS1	0.91864	2.99728	0.25468	11.7688	5.65e-32	3.41e-31	up
IGHV2-70	8.52201	2.99657	0.467053	6.41591	1.4e-10	3.63e-10	up
UGT8	106.441	2.9965	0.220946	13.5621	6.72e-42	5.64e-41	up
PYCARD-AS1	5.07897	2.99051	0.432577	6.91325	4.74e-12	1.32e-11	up
DLGAP5	225.822	2.9882	0.308753	9.67829	3.73e-22	1.59e-21	up
TFPI2	94.2928	2.98792	0.21941	13.6179	3.13e-42	2.65e-41	up
GOT2P6	0.586497	2.98604	0.301567	9.90175	4.09e-23	1.81e-22	up
UGT3A1	1.08152	2.98337	0.346049	8.62125	6.62e-18	2.39e-17	up
CTSC	2215.51	2.98257	0.11872	25.1226	2.81e-139	3.63e-137	up
PITX3	1.17702	2.98096	0.220065	13.5458	8.39e-42	7.02e-41	up
LINC01426	6.71304	2.97933	0.216583	13.7561	4.68e-43	4.09e-42	up
IGHV3-66	6.46213	2.97299	0.460749	6.45252	1.1e-10	2.87e-10	up
MGAT4EP	1.59102	2.97226	0.259369	11.4596	2.11e-30	1.2e-29	up
NUTM2F	0.602509	2.97176	0.423084	7.02403	2.16e-12	6.1e-12	up
DEPDC1	198.465	2.97121	0.29004	10.2442	1.26e-24	5.88e-24	up
ANKRD18B	53.5088	2.97079	0.359665	8.25989	1.46e-16	4.97e-16	up
LOC100507336	0.792964	2.97028	0.293152	10.1322	3.98e-24	1.83e-23	up
NEK2	137.909	2.96953	0.308095	9.63834	5.51e-22	2.34e-21	up
LINC01711	1.82006	2.96808	0.216169	13.7304	6.68e-43	5.8e-42	up
RAB19	2.29752	2.96774	0.344466	8.61547	6.97e-18	2.51e-17	up
ADGRV1	61.5556	2.96738	0.214034	13.8641	1.05e-43	9.32e-43	up
C4orf51	0.231849	2.96589	0.809868	3.66218	0.000250073	0.000441079	up
RBM46	2.28819	2.96576	0.271068	10.941	7.34e-28	3.83e-27	up
PCAT1	3.8269	2.96572	0.161236	18.3936	1.48e-75	3.44e-74	up
C16orf74	111.307	2.96489	0.178841	16.5784	9.99e-62	1.51e-60	up
INHBA	814.677	2.96444	0.202163	14.6637	1.1e-48	1.15e-47	up
COL17A1	5382.35	2.96312	0.337462	8.7806	1.63e-18	5.99e-18	up
LCE1E	0.756473	2.96134	0.276632	10.705	9.64e-27	4.83e-26	up
RSAD2	237.545	2.96021	0.160619	18.43	7.55e-76	1.77e-74	up
KIF20A	303.803	2.9602	0.271428	10.9061	1.08e-27	5.6e-27	up
ELFN2	13.6826	2.96018	0.184411	16.0521	5.53e-58	7.59e-57	up
CDC20B	0.44538	2.9593	0.364535	8.11803	4.74e-16	1.58e-15	up
LILRP2	0.885254	2.95707	0.368291	8.02918	9.81e-16	3.23e-15	up
LINC01607	1.57314	2.95559	0.193709	15.2579	1.46e-52	1.7e-51	up
FOXC2	66.7662	2.95448	0.150612	19.6165	1.12e-85	3.49e-84	up
LINC01204	0.777166	2.95394	0.287241	10.2838	8.33e-25	3.92e-24	up
NCKAP5-AS1	0.818502	2.9528	0.28113	10.5033	8.34e-26	4.06e-25	up
LOC100420050	0.52613	2.95147	0.292186	10.1013	5.45e-24	2.49e-23	up
LINC02843	0.19568	2.94921	1.13156	2.60631	0.00915225	0.014025	up
IGLV3-25	60.4567	2.94823	0.402985	7.31597	2.56e-13	7.55e-13	up
BASP1	444.433	2.94699	0.146379	20.1327	3.82e-90	1.37e-88	up
RPS10P23	0.328182	2.94499	0.529969	5.55691	2.75e-08	6.31e-08	up
PCAT5	0.305057	2.9411	0.803961	3.65826	0.000253937	0.000447695	up
C10orf67	2.40907	2.93947	0.182341	16.1208	1.82e-58	2.53e-57	up
ACTBP1	0.650812	2.93943	0.323788	9.07825	1.1e-19	4.28e-19	up
AGRN	4614.88	2.93799	0.0950858	30.8983	1.26e-209	8.37e-207	up
NECAB2	9.156	2.93749	0.174186	16.8641	8.26e-64	1.33e-62	up
GPC5	4.28572	2.93656	0.230843	12.721	4.52e-37	3.25e-36	up
LRRN4	2.68304	2.93523	0.217432	13.4995	1.57e-41	1.3e-40	up
NSRP1P1	4.45177	2.93449	0.226918	12.9319	2.97e-38	2.22e-37	up
ESCO2	90.7618	2.93439	0.27746	10.5759	3.85e-26	1.9e-25	up
NOTUM	15.9809	2.93371	0.267351	10.9733	5.14e-28	2.69e-27	up
PLPP4	18.188	2.93348	0.217727	13.4732	2.25e-41	1.85e-40	up
RBM27	28.0216	2.93107	0.21912	13.3765	8.29e-41	6.71e-40	up
VWA8-AS1	1.47598	2.93087	0.182597	16.051	5.62e-58	7.72e-57	up
EVX2	0.417876	2.93001	0.431746	6.78642	1.15e-11	3.15e-11	up
CCL5	201.701	2.9295	0.151401	19.3493	2.06e-83	5.99e-82	up
IGHV4-30-2	9.26511	2.92704	0.451383	6.48461	8.9e-11	2.33e-10	up
EEF1DP5	0.19888	2.92664	1.08424	2.69925	0.00694964	0.0107863	up
GAL3ST2	3.42658	2.92553	0.239168	12.2321	2.09e-34	1.37e-33	up
WNT7B	689.619	2.92486	0.4175	7.00564	2.46e-12	6.93e-12	up
ITGB4	7230.47	2.9234	0.103739	28.1803	1.02e-174	2.91e-172	up
LINC01611	0.290626	2.92228	0.647735	4.51154	6.44e-06	1.27e-05	up
SPZ1	0.372788	2.922	0.471735	6.19415	5.86e-10	1.47e-09	up
LHX3	0.772125	2.92085	0.378076	7.72555	1.11e-14	3.5e-14	up
KISS1R	3.69973	2.91579	0.278541	10.4681	1.21e-25	5.87e-25	up
RAD51AP1	126.525	2.91545	0.17484	16.675	1.99e-62	3.08e-61	up
APELA	1.4028	2.91476	0.385178	7.5673	3.81e-14	1.17e-13	up
SLC25A6P3	0.335733	2.91106	0.550486	5.28816	1.24e-07	2.73e-07	up
LINC01399	0.203379	2.91055	0.81347	3.57795	0.0003463	0.000603434	up
LINC02408	0.881373	2.90978	0.217072	13.4047	5.68e-41	4.62e-40	up
HOXA7	118.133	2.90933	0.163661	17.7766	1.07e-70	2.16e-69	up
LINC01102	0.472844	2.90886	0.585933	4.9645	6.89e-07	1.45e-06	up
LOC100653049	8.29095	2.9086	0.284933	10.208	1.83e-24	8.49e-24	up
FBXO43	10.4273	2.90856	0.139012	20.923	3.3e-97	1.46e-95	up
ACVR1C	54.8849	2.90449	0.213675	13.593	4.4e-42	3.71e-41	up
DNMT3B	95.7872	2.90357	0.0895076	32.4393	7.66e-231	9.56e-228	up
LINC01414	0.20706	2.90246	0.889679	3.26237	0.00110486	0.00184813	up
DANT2	4.80379	2.90064	0.189167	15.3338	4.55e-53	5.37e-52	up
PCLAF	242.529	2.89974	0.286622	10.117	4.65e-24	2.13e-23	up
CALCR	1.40869	2.89864	0.225004	12.8826	5.64e-38	4.17e-37	up
LOC102723655	2.39508	2.89822	0.312357	9.27856	1.72e-20	6.87e-20	up
LINC02023	0.224254	2.89657	0.994261	2.91329	0.00357641	0.00570963	up
CENPA	86.4869	2.89578	0.260904	11.099	1.27e-28	6.8e-28	up
LAIR2	1.25831	2.89532	0.289244	10.01	1.38e-23	6.2e-23	up
TUBB3	333.041	2.8944	0.180332	16.0504	5.68e-58	7.79e-57	up
PPP1R1C	13.5496	2.89397	0.175626	16.478	5.28e-61	7.84e-60	up
SLC52A1	48.8218	2.89259	0.251469	11.5028	1.28e-30	7.36e-30	up
LOC101927539	0.60043	2.89091	0.251392	11.4996	1.33e-30	7.63e-30	up
IL31	0.210658	2.88699	1.04003	2.77588	0.00550527	0.00862256	up
IGHV3-13	3.98289	2.88423	0.439626	6.56065	5.36e-11	1.42e-10	up
LINC02405	0.547003	2.88355	0.327181	8.8133	1.22e-18	4.5e-18	up
KRTAP3-1	0.784884	2.88335	0.386406	7.46197	8.52e-14	2.57e-13	up
EEF1GP5	1.99045	2.8832	0.374382	7.70123	1.35e-14	4.22e-14	up
RPL7P50	0.673316	2.8831	0.253039	11.3939	4.49e-30	2.53e-29	up
MTX1P1	2.90709	2.87973	0.258178	11.1541	6.84e-29	3.71e-28	up
UBE2C	374.053	2.87622	0.285496	10.0745	7.16e-24	3.25e-23	up
THAP12P3	0.394718	2.87581	0.418497	6.87175	6.34e-12	1.76e-11	up
IL36G	201.742	2.87407	0.476976	6.02561	1.68e-09	4.12e-09	up
PICSAR	7.77596	2.8735	0.263478	10.906	1.08e-27	5.6e-27	up
BMS1P17	0.346644	2.87146	0.525149	5.4679	4.55e-08	1.03e-07	up
CGB3	0.236085	2.87111	1.14419	2.50929	0.0120974	0.0182788	up
IGHV5-51	40.5111	2.8692	0.384127	7.4694	8.06e-14	2.44e-13	up
TBX20	4.84821	2.86755	0.522198	5.49131	3.99e-08	9.09e-08	up
S100A12	287.269	2.86448	0.2752	10.4087	2.26e-25	1.09e-24	up
NCR2	0.32345	2.86427	0.548867	5.21852	1.8e-07	3.95e-07	up
CD200R1L	0.230841	2.86414	0.576519	4.96798	6.77e-07	1.43e-06	up
ONECUT2	30.0043	2.86304	0.267303	10.7108	9.06e-27	4.55e-26	up
RPS15AP39	0.397974	2.86303	0.351598	8.14292	3.86e-16	1.29e-15	up
PINX1	10.2512	2.86122	0.63091	4.53507	5.76e-06	1.14e-05	up
SLC30A10	1.4555	2.86106	0.2886	9.91358	3.63e-23	1.61e-22	up
TMEFF1	9.7765	2.86096	0.280155	10.2121	1.75e-24	8.15e-24	up
GPX2	2315.32	2.86074	0.360924	7.92615	2.26e-15	7.32e-15	up
KRT10	1441.11	2.85958	0.130072	21.9846	4.05e-107	2.37e-105	up
PKMYT1	337.776	2.85851	0.258619	11.053	2.12e-28	1.13e-27	up
TNPO1P3	14.3959	2.85838	0.412459	6.93011	4.21e-12	1.17e-11	up
RPSAP74	0.184234	2.85777	0.934456	3.05821	0.00222661	0.00362437	up
CYP24A1	213.178	2.85745	0.479776	5.95579	2.59e-09	6.28e-09	up
LCE3E	102.667	2.85604	0.522075	5.47057	4.49e-08	1.02e-07	up
FYB1	285.185	2.85558	0.156159	18.2863	1.06e-74	2.4e-73	up
KCNA7	3.25962	2.85428	0.191939	14.8708	5.1e-50	5.54e-49	up
SGO1	63.2632	2.85425	0.255129	11.1875	4.7e-29	2.56e-28	up
AADAC	50.4283	2.85306	0.318716	8.95173	3.5e-19	1.33e-18	up
GJD3	8.77413	2.85237	0.215399	13.2422	5e-40	3.95e-39	up
TTYH3	1648.04	2.85209	0.0956242	29.826	1.8e-195	8.24e-193	up
LINC01122	0.642725	2.84881	0.256352	11.1129	1.09e-28	5.84e-28	up
SCARNA10	1.9903	2.84699	0.32298	8.81476	1.2e-18	4.44e-18	up
SUCNR1	14.8589	2.84491	0.16881	16.8528	1e-63	1.61e-62	up
TMPOP2	1.12757	2.84326	0.172492	16.4834	4.83e-61	7.18e-60	up
LINC00488	0.221929	2.84297	1.16888	2.43221	0.0150068	0.0224498	up
XRCC2	85.8482	2.84192	0.173753	16.356	3.94e-60	5.72e-59	up
CXCL6	74.9547	2.8403	0.322813	8.79859	1.39e-18	5.12e-18	up
KIF4A	232.262	2.84005	0.224059	12.6755	8.09e-37	5.74e-36	up
PNLDC1	18.2618	2.83846	0.212692	13.3454	1.26e-40	1.01e-39	up
RGS20	42.3048	2.83604	0.288219	9.83987	7.58e-23	3.32e-22	up
LINC02873	0.704803	2.83483	0.261115	10.8566	1.85e-27	9.55e-27	up
TRBV28	0.957582	2.83418	0.350042	8.09669	5.65e-16	1.88e-15	up
IGKV1-5	174.681	2.83366	0.355235	7.97685	1.5e-15	4.9e-15	up
TRIM49	0.531683	2.83332	0.524871	5.39813	6.73e-08	1.51e-07	up
OR2B2	0.228742	2.8299	0.821451	3.445	0.000571049	0.000977732	up
LINC02570	0.86838	2.82887	0.317101	8.92105	4.62e-19	1.74e-18	up
ARL14EPL	0.410784	2.82887	0.482069	5.86818	4.41e-09	1.06e-08	up
DSG2-AS1	1.3938	2.82816	0.231995	12.1906	3.49e-34	2.27e-33	up
F11-AS1	0.853526	2.82806	0.352767	8.01681	1.09e-15	3.56e-15	up
GPRC5D	20.9124	2.82757	0.214963	13.1538	1.62e-39	1.26e-38	up
TNC	8899.6	2.82709	0.169136	16.7149	1.02e-62	1.59e-61	up
AKR1C2	4131.81	2.82548	0.202351	13.9632	2.61e-44	2.38e-43	up
CHP2	25.8621	2.82517	0.267904	10.5454	5.33e-26	2.62e-25	up
KARS1P1	0.403805	2.825	0.414889	6.80906	9.82e-12	2.7e-11	up
TCF24	3.80064	2.82458	0.457592	6.1727	6.71e-10	1.68e-09	up
IGHV3-64D	1.78842	2.82344	0.57871	4.87884	1.07e-06	2.22e-06	up
PCDH19	128.101	2.82142	0.134442	20.9861	8.78e-98	3.96e-96	up
LOC101927727	2.82413	2.82131	0.180719	15.6116	6.07e-55	7.61e-54	up
RXFP3	0.243394	2.82091	0.544107	5.18447	2.17e-07	4.71e-07	up
EPPK1	1955.31	2.81943	0.159642	17.661	8.38e-70	1.64e-68	up
CGB1	0.551037	2.81848	0.478987	5.88424	4e-09	9.61e-09	up
CDC25C	41.2331	2.81847	0.266092	10.5921	3.24e-26	1.6e-25	up
CES1	3252.12	2.81835	0.202115	13.9442	3.41e-44	3.09e-43	up
SALL1	29.0167	2.81568	0.248773	11.3182	1.07e-29	5.92e-29	up
BNC1	822.007	2.81467	0.299225	9.40655	5.13e-21	2.09e-20	up
OR10H1	0.47144	2.81206	0.444896	6.32072	2.6e-10	6.65e-10	up
H2AC13	4.30038	2.81005	0.294304	9.54815	1.32e-21	5.52e-21	up
CBLN2	3.53439	2.80966	0.257451	10.9134	9.95e-28	5.17e-27	up
CDC42P1	0.360415	2.80821	0.376081	7.46705	8.2e-14	2.48e-13	up
LINC01564	5.44685	2.80744	0.290359	9.66887	4.09e-22	1.74e-21	up
LINC01193	0.207822	2.80715	1.03535	2.71129	0.00670216	0.0104133	up
MSI1	44.1477	2.806	0.160862	17.4435	3.85e-68	7.13e-67	up
SKA3	117.925	2.80435	0.273708	10.2458	1.24e-24	5.79e-24	up
LOC400622	1.47358	2.8035	0.344443	8.13923	3.98e-16	1.33e-15	up
ERVV-1	1.19316	2.80251	0.317166	8.8361	9.91e-19	3.68e-18	up
CDC6	230.418	2.80166	0.202994	13.8017	2.49e-43	2.19e-42	up
GSC2	0.239322	2.80158	0.549244	5.10079	3.38e-07	7.27e-07	up
FMO6P	4.57406	2.80155	0.228107	12.2817	1.14e-34	7.49e-34	up
BRIP1	125.565	2.79937	0.198353	14.1131	3.15e-45	2.95e-44	up
IGHV3-15	36.0815	2.79928	0.379082	7.38437	1.53e-13	4.57e-13	up
IGLC1	959.074	2.79887	0.328518	8.51971	1.6e-17	5.67e-17	up
ARTN	109.949	2.79769	0.150724	18.5617	6.56e-77	1.59e-75	up
TNF	27.112	2.79723	0.194077	14.413	4.29e-47	4.25e-46	up
LINC01209	0.232521	2.79583	0.809223	3.45495	0.000550387	0.000943771	up
RPS3AP23	0.16374	2.79365	0.840379	3.32427	0.000886493	0.00149501	up
MELTF	402.717	2.79359	0.0967518	28.8738	2.55e-183	9.09e-181	up
RTP4	77.9012	2.79306	0.121754	22.9401	1.85e-116	1.38e-114	up
TGM4	5.09661	2.79165	0.197418	14.1408	2.13e-45	2e-44	up
KRTAP13-2	0.243944	2.78895	0.828814	3.36499	0.000765458	0.00129758	up
UHRF1	369.577	2.78871	0.243785	11.4392	2.66e-30	1.52e-29	up
MCM10	120.197	2.78809	0.245789	11.3434	7.99e-30	4.47e-29	up
PDCL3P6	0.73114	2.78758	0.240843	11.5742	5.57e-31	3.25e-30	up
LL22NC03-63E9.3	0.205582	2.7869	0.957286	2.91125	0.00359986	0.00574523	up
TRAPPC3L	3.11172	2.78539	0.210824	13.2119	7.49e-40	5.88e-39	up
IGLV1-44	109.388	2.78435	0.38862	7.16471	7.8e-13	2.25e-12	up
KIF11	481.711	2.78304	0.221518	12.5635	3.35e-36	2.32e-35	up
MTNR1A	0.524624	2.78128	0.423179	6.57236	4.95e-11	1.32e-10	up
MAGEA10-MAGEA5	0.501729	2.7812	0.357812	7.77279	7.68e-15	2.43e-14	up
CA5A	0.519607	2.78064	0.651026	4.27117	1.94e-05	3.73e-05	up
CCL20	193.243	2.78015	0.427084	6.50962	7.53e-11	1.98e-10	up
POSTN	2196.49	2.77986	0.17087	16.2688	1.64e-59	2.35e-58	up
LHX8	10.4238	2.77951	0.314505	8.83771	9.77e-19	3.63e-18	up
BTBD9-AS1	0.423572	2.7788	0.419496	6.62414	3.49e-11	9.35e-11	up
P3H2-AS1	1.32848	2.77833	0.200162	13.8804	8.33e-44	7.45e-43	up
EGR2	146.069	2.77795	0.189284	14.676	9.18e-49	9.58e-48	up
C4orf48	39.451	2.77772	0.133324	20.8343	2.12e-96	9.11e-95	up
TNPO1P2	3.31654	2.77627	0.46728	5.94135	2.83e-09	6.84e-09	up
LINC01416	0.389633	2.77581	0.359262	7.72643	1.11e-14	3.48e-14	up
HOXC-AS1	2.26838	2.77579	0.220825	12.5701	3.08e-36	2.14e-35	up
SLC5A4-AS1	0.609976	2.77562	0.337531	8.22328	1.98e-16	6.72e-16	up
TNFRSF18	88.7149	2.77556	0.234093	11.8566	1.99e-32	1.22e-31	up
WNT2	29.5401	2.77239	0.2426	11.4278	3.04e-30	1.73e-29	up
PIWIL1	1.65756	2.77221	0.285299	9.71686	2.56e-22	1.1e-21	up
ZBED9	28.9144	2.77111	0.140016	19.7913	3.53e-87	1.15e-85	up
RPL31P58	0.339978	2.77051	0.422202	6.56205	5.31e-11	1.41e-10	up
LCE2A	0.535724	2.77006	0.393163	7.0456	1.85e-12	5.24e-12	up
S100A7	4515.52	2.76996	0.468857	5.90789	3.47e-09	8.35e-09	up
MXRA5Y	16.2117	2.76992	0.288634	9.59665	8.26e-22	3.48e-21	up
F2RL1	395.291	2.7699	0.275238	10.0637	8e-24	3.63e-23	up
HTR7	40.5357	2.76897	0.177311	15.6165	5.62e-55	7.05e-54	up
GJB4	97.0313	2.7683	0.343616	8.05638	7.86e-16	2.6e-15	up
ACP7	35.0044	2.76768	0.365615	7.56994	3.73e-14	1.14e-13	up
ITGB6	1013.36	2.76756	0.347698	7.95967	1.73e-15	5.61e-15	up
ACOD1	0.491604	2.76752	0.565812	4.89125	1e-06	2.09e-06	up
LINC01857	1.06756	2.76226	0.370688	7.4517	9.21e-14	2.78e-13	up
DDIAS	131.657	2.76151	0.210651	13.1094	2.91e-39	2.24e-38	up
SAMD11P1	0.606761	2.76089	0.298027	9.26391	1.97e-20	7.87e-20	up
NEUROD2	2.52138	2.7597	0.20866	13.2258	6.22e-40	4.9e-39	up
SLC2A1	6799.7	2.75916	0.19296	14.2991	2.22e-46	2.15e-45	up
IGKV3-20	243.401	2.75744	0.330843	8.3346	7.78e-17	2.68e-16	up
HAP1	71.5434	2.75654	0.183767	15.0002	7.32e-51	8.14e-50	up
C20orf141	0.578318	2.75577	0.333231	8.26985	1.34e-16	4.58e-16	up
LINC01973	0.443747	2.75454	0.515589	5.34251	9.17e-08	2.04e-07	up
GRM1	2.93557	2.75339	0.203505	13.5298	1.04e-41	8.69e-41	up
H2AC14	1.21021	2.75334	0.29234	9.41829	4.58e-21	1.87e-20	up
RPL7AP21	1.19918	2.75311	0.1945	14.1548	1.75e-45	1.64e-44	up
LUCAT1	12.9271	2.75044	0.216479	12.7053	5.52e-37	3.95e-36	up
MKI67	1703.27	2.75044	0.284151	9.67949	3.69e-22	1.57e-21	up
LINC01925	0.581284	2.75001	0.583595	4.71219	2.45e-06	4.99e-06	up
ICOS	14.1321	2.74737	0.224957	12.2129	2.65e-34	1.73e-33	up
MTND5P12	0.437761	2.7445	0.414863	6.61544	3.7e-11	9.9e-11	up
CENPE	277.615	2.74384	0.174452	15.7283	9.67e-56	1.24e-54	up
CDKN3	118.585	2.743	0.176331	15.556	1.45e-54	1.8e-53	up
KRT18P32	0.191216	2.74265	1.02152	2.68488	0.00725553	0.0112345	up
IGHV4-28	5.18314	2.74	0.446035	6.14302	8.1e-10	2.01e-09	up
TRAV14DV4	0.74707	2.73839	0.302165	9.06257	1.27e-19	4.93e-19	up
LINC01623	0.270109	2.73793	0.633217	4.32384	1.53e-05	2.96e-05	up
RPL5P17	1.57154	2.73753	0.175937	15.5597	1.37e-54	1.7e-53	up
CNBD1	0.231693	2.73628	0.766936	3.56781	0.000359976	0.000626298	up
SIPA1L3	941.215	2.73343	0.108049	25.298	3.36e-141	4.58e-139	up
LINC01361	1.01365	2.73075	0.25121	10.8704	1.6e-27	8.24e-27	up
GALNT13	25.3123	2.73069	0.181379	15.0552	3.19e-51	3.58e-50	up
MIR924HG	11.264	2.7305	0.333873	8.17826	2.88e-16	9.7e-16	up
YRDCP1	0.476449	2.7295	0.451389	6.0469	1.48e-09	3.62e-09	up
DLX4	22.7841	2.72868	0.223186	12.226	2.26e-34	1.48e-33	up
JAKMIP2-AS1	0.346507	2.72799	0.479619	5.68783	1.29e-08	3.01e-08	up
LOC100422493	0.269758	2.72786	0.479317	5.69115	1.26e-08	2.96e-08	up
LINC00052	0.256656	2.72459	0.650192	4.19044	2.78e-05	5.28e-05	up
PANX2	238.236	2.72413	0.234734	11.6052	3.88e-31	2.27e-30	up
HNRNPLP1	0.663733	2.72381	0.260282	10.4648	1.25e-25	6.07e-25	up
VPS26BP1	0.524234	2.72328	0.344024	7.91597	2.45e-15	7.93e-15	up
DRD5	2.0057	2.72241	0.203076	13.4059	5.59e-41	4.55e-40	up
CCDC144NL	3.76684	2.72155	0.276244	9.85198	6.72e-23	2.95e-22	up
TGFBI	3743.53	2.72133	0.142466	19.1016	2.45e-81	6.68e-80	up
RPSAP51	0.29891	2.721	0.353622	7.69464	1.42e-14	4.43e-14	up
PROC	10.59	2.7207	0.166126	16.3774	2.78e-60	4.05e-59	up
LINC02535	1.47876	2.72024	0.320864	8.47788	2.29e-17	8.08e-17	up
LOC286059	1.03738	2.72012	0.180005	15.1114	1.36e-51	1.55e-50	up
SLC12A8	209.318	2.71781	0.227234	11.9604	5.73e-33	3.58e-32	up
LOC150051	4.52184	2.71701	0.307108	8.84709	8.98e-19	3.34e-18	up
CNIH2	30.8799	2.7153	0.116354	23.3366	1.88e-120	1.57e-118	up
NLRP4	0.659058	2.71507	0.490646	5.53367	3.14e-08	7.18e-08	up
MFAP2	380.297	2.71441	0.128097	21.1904	1.17e-99	5.58e-98	up
PGDP1	1.30648	2.71436	0.245564	11.0536	2.11e-28	1.12e-27	up
SH2D5	55.2659	2.71427	0.194524	13.9534	3e-44	2.72e-43	up
IFI27	2518.44	2.71413	0.130488	20.7998	4.34e-96	1.84e-94	up
LCE3D	276.305	2.71407	0.516755	5.25215	1.5e-07	3.3e-07	up
WTAPP1	1.61279	2.71403	0.241695	11.2291	2.93e-29	1.61e-28	up
DBIL5P2	1.04332	2.71355	0.278295	9.75063	1.83e-22	7.92e-22	up
TCAM1P	5.3023	2.71298	0.163751	16.5677	1.19e-61	1.8e-60	up
IGHV4-34	20.9286	2.7119	0.412312	6.57729	4.79e-11	1.27e-10	up
IGHV3-33	59.3391	2.71061	0.383162	7.07432	1.5e-12	4.28e-12	up
ANKRD63	0.437012	2.71061	0.431728	6.2785	3.42e-10	8.68e-10	up
NCAPH	190.943	2.7098	0.243875	11.1114	1.1e-28	5.94e-28	up
HLA-V	21.885	2.70933	0.228904	11.8361	2.54e-32	1.55e-31	up
SLC1A4	985.827	2.70664	0.093909	28.822	1.14e-182	3.89e-180	up
ASCL4	1.2188	2.70663	0.239924	11.2812	1.63e-29	8.96e-29	up
GPRACR	0.967222	2.70562	0.259226	10.4373	1.67e-25	8.07e-25	up
LOC105371083	0.948837	2.70529	0.215151	12.5739	2.94e-36	2.04e-35	up
BUB1B	277.522	2.70522	0.259637	10.4192	2.03e-25	9.74e-25	up
CR2	27.1925	2.70517	0.344874	7.84396	4.37e-15	1.4e-14	up
CDT1	291.617	2.70466	0.237327	11.3963	4.36e-30	2.47e-29	up
IGHV1-46	20.1813	2.70464	0.413081	6.54746	5.85e-11	1.55e-10	up
PAX2	0.838504	2.7038	0.383486	7.05058	1.78e-12	5.06e-12	up
TTK	200.948	2.70361	0.274119	9.86289	6.03e-23	2.65e-22	up
TMEM45A	516.902	2.70218	0.123574	21.8668	5.38e-106	3.07e-104	up
PLK1	501.698	2.70069	0.179374	15.0562	3.14e-51	3.53e-50	up
RPL9P30	0.345219	2.70022	0.439747	6.14038	8.23e-10	2.05e-09	up
KRT18P62	0.740309	2.70006	0.208676	12.939	2.71e-38	2.03e-37	up
CDK6	1579.7	2.69984	0.0906129	29.7953	4.49e-195	2.04e-192	up
DDX60	596.173	2.69874	0.112771	23.9311	1.46e-126	1.39e-124	up
OR11N1P	0.149633	2.69663	0.850369	3.17113	0.00151845	0.00250898	up
ST7-AS2	0.464242	2.69645	0.30279	8.90535	5.32e-19	2e-18	up
LOC101929470	0.362966	2.69625	0.335188	8.04399	8.7e-16	2.87e-15	up
SLC13A5	63.8706	2.69475	0.289329	9.31381	1.23e-20	4.96e-20	up
GINS4	99.3854	2.69462	0.172249	15.6437	3.67e-55	4.63e-54	up
ZNF705D	0.298891	2.69414	0.647215	4.16266	3.15e-05	5.94e-05	up
LINC02159	7.47286	2.6923	0.323527	8.3217	8.67e-17	2.98e-16	up
CMPK2	170.642	2.69003	0.134457	20.0067	4.81e-89	1.67e-87	up
OAS3	1838.44	2.68981	0.146473	18.3638	2.56e-75	5.93e-74	up
KRT8P39	5.0599	2.68959	0.133317	20.1744	1.64e-90	5.95e-89	up
SSTR5	3.46972	2.6892	0.38324	7.01703	2.27e-12	6.4e-12	up
ULBP2	100.716	2.6892	0.253764	10.5973	3.07e-26	1.52e-25	up
SPINK2	3.24693	2.68837	0.244441	10.998	3.91e-28	2.06e-27	up
IGHV3-43	5.93492	2.68777	0.46663	5.75996	8.41e-09	1.99e-08	up
KLRK1-AS1	30.2579	2.68724	0.137742	19.5093	9.16e-85	2.79e-83	up
OBP2B	0.650259	2.68614	0.422434	6.35874	2.03e-10	5.23e-10	up
IGHV4-59	58.2585	2.68423	0.384619	6.97894	2.97e-12	8.36e-12	up
IGKV2D-40	1.98754	2.68388	0.359614	7.46323	8.44e-14	2.55e-13	up
MELK	245.937	2.68252	0.273858	9.7953	1.18e-22	5.13e-22	up
DEUP1	1.68748	2.6822	0.262653	10.2119	1.75e-24	8.16e-24	up
PRR5L	93.7193	2.68104	0.111713	23.9994	2.82e-127	2.77e-125	up
FOXRED2	459.801	2.68046	0.0893934	29.985	1.54e-197	7.51e-195	up
CD177	95.0581	2.67792	0.253112	10.58	3.69e-26	1.82e-25	up
DNAH3	15.169	2.67738	0.1943	13.7796	3.38e-43	2.97e-42	up
LGSN	1.10278	2.6773	0.476948	5.6134	1.98e-08	4.6e-08	up
PAQR9	1.04361	2.67536	0.303388	8.81828	1.16e-18	4.31e-18	up
ZNF460	104.51	2.67513	0.119799	22.3301	1.88e-110	1.22e-108	up
IL11	27.8267	2.67506	0.220161	12.1505	5.7e-34	3.68e-33	up
TRIM71	1.24071	2.6733	0.27893	9.58412	9.32e-22	3.92e-21	up
H3C14	11.6983	2.67317	0.137979	19.3738	1.28e-83	3.75e-82	up
H3C15	11.6983	2.67317	0.137979	19.3738	1.28e-83	3.75e-82	up
LINC01606	1.01947	2.67054	0.381349	7.00289	2.51e-12	7.07e-12	up
H1-1	0.327782	2.67016	0.420077	6.35635	2.07e-10	5.31e-10	up
LOC440180	0.231366	2.66944	0.90899	2.93671	0.00331712	0.00530925	up
MED12L	27.3883	2.66834	0.126734	21.0546	2.07e-98	9.52e-97	up
FNDC10	260.863	2.66816	0.199666	13.3631	9.93e-41	8.01e-40	up
DEFB103B	3.19832	2.66761	0.526187	5.06969	3.98e-07	8.53e-07	up
AFP	1.28418	2.66624	0.250194	10.6567	1.62e-26	8.09e-26	up
TEX19	0.642488	2.66602	0.272307	9.79049	1.24e-22	5.37e-22	up
PRB2	0.89208	2.66539	0.366124	7.28003	3.34e-13	9.81e-13	up
LOC441996	0.216828	2.66394	0.879432	3.02916	0.00245233	0.00397559	up
COL3A1	19123.8	2.66366	0.135713	19.6272	9.06e-86	2.84e-84	up
RPL7AP4	0.250906	2.66264	0.691728	3.84926	0.000118473	0.000214493	up
ZNF670-ZNF695	2.36011	2.66258	0.180361	14.7625	2.56e-49	2.71e-48	up
LOC400347	0.283984	2.66249	0.469963	5.66531	1.47e-08	3.43e-08	up
DUX4L9	0.621186	2.66245	0.336407	7.91439	2.48e-15	8.03e-15	up
IGKV1D-39	174.674	2.66215	0.342155	7.78053	7.22e-15	2.29e-14	up
LOC390332	0.240726	2.66142	0.518002	5.13786	2.78e-07	6e-07	up
PPM1AP1	0.561486	2.66113	0.237968	11.1827	4.96e-29	2.7e-28	up
H2AC17	2.67195	2.66053	0.259984	10.2335	1.4e-24	6.56e-24	up
DSG1	1055.05	2.65851	0.364304	7.29752	2.93e-13	8.64e-13	up
SULT1E1	35.3249	2.65846	0.387436	6.86168	6.81e-12	1.88e-11	up
GFY	0.186934	2.65657	0.599399	4.43206	9.33e-06	1.83e-05	up
LOC118142757	2.55487	2.65637	0.235099	11.299	1.33e-29	7.35e-29	up
LINC01305	4.06185	2.6562	0.232457	11.4266	3.08e-30	1.75e-29	up
MARCKSL1	812.976	2.65615	0.132131	20.1023	7.04e-90	2.51e-88	up
KIF2C	303.588	2.65336	0.191918	13.8255	1.79e-43	1.58e-42	up
SNCB	5.56794	2.65226	0.192925	13.7476	5.26e-43	4.59e-42	up
ROPN1	0.96202	2.65015	0.277375	9.5544	1.24e-21	5.2e-21	up
LNCOC1	11.4322	2.6499	0.131944	20.0835	1.03e-89	3.64e-88	up
BCAT1	607.762	2.64975	0.148453	17.849	2.94e-71	6e-70	up
UBE2T	157.058	2.64796	0.14581	18.1604	1.06e-73	2.32e-72	up
LINC00184	2.85122	2.64746	0.166126	15.9364	3.54e-57	4.75e-56	up
SAPCD2	431.111	2.64696	0.272651	9.70825	2.78e-22	1.19e-21	up
IGHV3-53	7.4741	2.64688	0.437285	6.053	1.42e-09	3.49e-09	up
CST2	7.08252	2.6467	0.291621	9.07583	1.13e-19	4.37e-19	up
IGKV1-27	27.6405	2.64588	0.401215	6.59466	4.26e-11	1.14e-10	up
PLEK2	261.394	2.64568	0.303816	8.70817	3.09e-18	1.13e-17	up
UGT2A2	0.234033	2.64484	0.860389	3.07401	0.00211203	0.00344517	up
SLC6A14	168.257	2.6438	0.426439	6.19971	5.66e-10	1.42e-09	up
LINC00659	0.638075	2.6425	0.541883	4.87651	1.08e-06	2.25e-06	up
H2AC16	0.872666	2.64202	0.23632	11.1799	5.12e-29	2.79e-28	up
POTEG	0.468915	2.64159	0.375974	7.02599	2.13e-12	6.02e-12	up
H3C7	0.812037	2.63963	0.235163	11.2247	3.09e-29	1.69e-28	up
PCDHGB1	49.6836	2.63905	0.147787	17.8571	2.55e-71	5.21e-70	up
IGLV3-21	61.5084	2.63894	0.376505	7.00904	2.4e-12	6.77e-12	up
UGT1A3	23.5073	2.63565	0.55843	4.71975	2.36e-06	4.82e-06	up
EMID1	86.4705	2.63563	0.151268	17.4236	5.47e-68	1e-66	up
IGHV3-69-1	0.291749	2.63511	0.642037	4.10429	4.06e-05	7.6e-05	up
IGLV3-19	48.9011	2.6343	0.373857	7.04629	1.84e-12	5.21e-12	up
SCN2A	26.5932	2.63044	0.187472	14.0311	1.01e-44	9.26e-44	up
LINC02120	0.17317	2.62977	0.943475	2.78732	0.00531461	0.00833897	up
MIR31HG	13.4387	2.6283	0.390601	6.72887	1.71e-11	4.64e-11	up
IGHV4-4	10.9951	2.62793	0.51272	5.12546	2.97e-07	6.4e-07	up
SH2D2A	58.3262	2.6278	0.128733	20.4128	1.29e-92	4.91e-91	up
ALPK2	20.1294	2.62776	0.231204	11.3656	6.21e-30	3.49e-29	up
CCL3	27.8032	2.62712	0.178065	14.7537	2.91e-49	3.08e-48	up
IGKV1-33	86.5465	2.627	0.371885	7.06402	1.62e-12	4.6e-12	up
OR9Q1	0.273934	2.62653	0.838908	3.13089	0.00174275	0.00286514	up
FAM72D	42.3756	2.62618	0.190361	13.7958	2.7e-43	2.38e-42	up
KIF18B	288.949	2.62594	0.285951	9.18317	4.19e-20	1.65e-19	up
FOLR3	6.10395	2.62569	0.272635	9.63081	5.93e-22	2.51e-21	up
LINC01992	0.566411	2.62513	0.963404	2.72485	0.00643307	0.0100113	up
SYNDIG1	23.6176	2.62373	0.179984	14.5775	3.9e-48	4e-47	up
ERCC6L	77.6035	2.62232	0.184416	14.2196	6.92e-46	6.61e-45	up
GPNMB	5763.34	2.62176	0.119847	21.8759	4.41e-106	2.53e-104	up
RGSL1	1.29726	2.62109	0.304304	8.61337	7.09e-18	2.55e-17	up
CCNB2	328.54	2.61867	0.220563	11.8727	1.64e-32	1.01e-31	up
AURKA	225.665	2.61865	0.171463	15.2724	1.17e-52	1.37e-51	up
TP53TG3F	4.60389	2.61818	0.3933	6.65696	2.8e-11	7.51e-11	up
RTN4R	102.798	2.61754	0.160356	16.3233	6.74e-60	9.73e-59	up
TRAV3	0.711964	2.61682	0.295712	8.84923	8.81e-19	3.28e-18	up
ZDHHC4P1	0.505078	2.61669	0.312508	8.37318	5.61e-17	1.94e-16	up
LINC01629	1.33089	2.61391	0.326042	8.01708	1.08e-15	3.56e-15	up
IGHV3-49	16.9793	2.61371	0.416485	6.27566	3.48e-10	8.83e-10	up
LOC101928336	0.308699	2.61354	0.575564	4.54083	5.6e-06	1.11e-05	up
DMRTA2	57.7837	2.61304	0.354552	7.36999	1.71e-13	5.08e-13	up
AKR1C8P	0.549761	2.61273	0.255703	10.2178	1.65e-24	7.69e-24	up
IGKV2-40	1.42248	2.6119	0.355085	7.35572	1.9e-13	5.64e-13	up
STIL	194.29	2.61134	0.183547	14.2271	6.22e-46	5.95e-45	up
HHIPL2	5.3901	2.61098	0.151041	17.2866	5.94e-67	1.06e-65	up
SCN9A	204.356	2.6104	0.174365	14.9709	1.14e-50	1.26e-49	up
C5orf38	56.6808	2.60892	0.279492	9.33449	1.01e-20	4.09e-20	up
ANKRD44-IT1	0.458318	2.60792	0.310106	8.40975	4.11e-17	1.43e-16	up
DPPA4	1.17661	2.60663	0.348197	7.48606	7.1e-14	2.15e-13	up
RPL7P7	0.581228	2.60629	0.278724	9.35079	8.7e-21	3.52e-20	up
IGLC2	2146.19	2.60624	0.320933	8.12082	4.63e-16	1.54e-15	up
SPOCD1	38.296	2.60579	0.21648	12.0371	2.27e-33	1.44e-32	up
HMGB3	541.526	2.60496	0.134701	19.3388	2.53e-83	7.33e-82	up
OLFM2	250.926	2.60353	0.124818	20.8586	1.27e-96	5.57e-95	up
IGKC	9522.69	2.60306	0.312152	8.33908	7.49e-17	2.58e-16	up
NUF2	147.237	2.60287	0.228015	11.4153	3.51e-30	1.99e-29	up
WDR62	193.778	2.60155	0.168255	15.462	6.26e-54	7.61e-53	up
GSC	6.38245	2.60128	0.183402	14.1835	1.16e-45	1.1e-44	up
SLC47A2	50.3453	2.59938	0.236841	10.9752	5.03e-28	2.64e-27	up
RPL34P28	0.490749	2.59895	0.319357	8.13807	4.02e-16	1.34e-15	up
TRAV13-1	0.94397	2.5989	0.29998	8.66357	4.57e-18	1.66e-17	up
RPL17P8	0.353025	2.59882	0.37835	6.86881	6.47e-12	1.79e-11	up
LCT	1.36409	2.59628	0.255865	10.1471	3.41e-24	1.57e-23	up
TMEM238	99.0058	2.59592	0.22451	11.5626	6.37e-31	3.71e-30	up
LINC02889	0.562138	2.5959	0.294092	8.82684	1.08e-18	3.99e-18	up
OR56A5	0.195799	2.59563	0.800874	3.241	0.0011911	0.00198649	up
USP17L8	0.248218	2.5956	0.675588	3.84199	0.000122039	0.000220688	up
SF3A3P1	0.931888	2.59492	0.222682	11.653	2.22e-31	1.31e-30	up
NRARP	534.766	2.59436	0.183067	14.1716	1.37e-45	1.3e-44	up
OR1P1	0.232759	2.59352	0.653403	3.96925	7.21e-05	0.000132695	up
NCAPG	295.19	2.59252	0.253892	10.2111	1.77e-24	8.23e-24	up
LRP2	3.19672	2.59247	0.197807	13.106	3.04e-39	2.34e-38	up
PSPC1P1	3.18562	2.59207	0.40792	6.35437	2.09e-10	5.37e-10	up
LOC84214	1.59243	2.59201	0.180063	14.395	5.56e-47	5.49e-46	up
HTR3E	0.475327	2.58851	0.541997	4.77586	1.79e-06	3.68e-06	up
LEMD1-AS1	1.7712	2.58809	0.235314	10.9985	3.89e-28	2.05e-27	up
SVOPL	3.72055	2.58634	0.22283	11.6068	3.81e-31	2.23e-30	up
GALR3	0.925306	2.58577	0.225078	11.4883	1.51e-30	8.67e-30	up
MRTFA-AS1	2.4794	2.58571	0.185297	13.9544	2.96e-44	2.69e-43	up
IGHV2-26	5.36022	2.58507	0.439422	5.88288	4.03e-09	9.68e-09	up
MYO3A	28.9409	2.58478	0.21711	11.9054	1.11e-32	6.86e-32	up
ASCL1	3.11919	2.58394	0.267977	9.6424	5.29e-22	2.25e-21	up
SLC7A5	6176.27	2.58297	0.217794	11.8597	1.92e-32	1.17e-31	up
MYO10	1650.94	2.5819	0.129129	19.9947	6.12e-89	2.11e-87	up
LOC100420250	0.396204	2.58103	0.41891	6.16129	7.22e-10	1.8e-09	up
LIM2	0.337702	2.581	0.558696	4.6197	3.84e-06	7.72e-06	up
MYO3B	18.5085	2.5808	0.223362	11.5543	7.02e-31	4.08e-30	up
DLX1	19.1687	2.5797	0.183696	14.0433	8.47e-45	7.81e-44	up
ZAR1	0.34377	2.57784	0.333604	7.72725	1.1e-14	3.45e-14	up
IGHV1-69	9.20739	2.57618	0.536789	4.79925	1.59e-06	3.29e-06	up
SOX9	885.234	2.57584	0.232637	11.0723	1.71e-28	9.12e-28	up
FBN2	385.432	2.57583	0.223582	11.5208	1.04e-30	6e-30	up
NOCT	88.3447	2.5758	0.124403	20.7053	3.1e-95	1.28e-93	up
ARHGAP11A	366.648	2.57367	0.176152	14.6105	2.41e-48	2.48e-47	up
SPATA31C2	0.918215	2.57346	0.293129	8.77929	1.65e-18	6.06e-18	up
CHST1	149.683	2.57297	0.134866	19.0779	3.85e-81	1.04e-79	up
NBPF6	0.815028	2.57293	0.373668	6.88561	5.75e-12	1.6e-11	up
GATA3	47.4675	2.57246	0.125001	20.5795	4.19e-94	1.67e-92	up
AMIGO3	10.2346	2.57185	0.447952	5.74135	9.39e-09	2.22e-08	up
FAM184B	7.77431	2.57153	0.246992	10.4114	2.2e-25	1.06e-24	up
HS3ST5	4.67563	2.56932	0.256974	9.99835	1.55e-23	6.96e-23	up
MCHR2	0.243214	2.56832	0.631588	4.06645	4.77e-05	8.9e-05	up
LOC101927571	0.887669	2.56767	0.195905	13.1067	3.02e-39	2.32e-38	up
LOC107984450	0.47104	2.56731	0.237742	10.7987	3.49e-27	1.78e-26	up
LOC645266	0.272607	2.5661	0.77167	3.32539	0.000882947	0.00148935	up
LOX	582.535	2.56608	0.113247	22.6592	1.13e-113	7.93e-112	up
LINC01873	2.23411	2.56603	0.199124	12.8866	5.35e-38	3.96e-37	up
LNCARSR	0.278496	2.56532	0.499511	5.13565	2.81e-07	6.07e-07	up
TMSB15A	6.48001	2.56364	0.157181	16.3101	8.36e-60	1.2e-58	up
CPXM1	136.135	2.5636	0.237374	10.7999	3.45e-27	1.76e-26	up
DCDC1	3.83697	2.56284	0.149799	17.1085	1.28e-65	2.17e-64	up
LINC00589	0.798566	2.56164	0.394256	6.4974	8.17e-11	2.14e-10	up
INHBC	1.20876	2.56148	0.214782	11.9259	8.67e-33	5.39e-32	up
CDC45	146.673	2.56047	0.260155	9.84212	7.41e-23	3.24e-22	up
BNIP3P42	0.479843	2.56018	0.330682	7.74213	9.78e-15	3.08e-14	up
FLRT3	142.651	2.55723	0.182765	13.9919	1.75e-44	1.6e-43	up
CDK1	454.631	2.55656	0.236751	10.7985	3.5e-27	1.78e-26	up
GZMB	53.6615	2.55617	0.196093	13.0355	7.69e-39	5.84e-38	up
NLRP13	0.296631	2.55599	0.973365	2.62593	0.0086412	0.0132801	up
LINC00592	1.94373	2.55546	0.27696	9.22683	2.79e-20	1.11e-19	up
MRPL40P1	0.585938	2.55459	0.258953	9.86507	5.9e-23	2.59e-22	up
LOC642484	11.3083	2.55315	0.231849	11.0121	3.34e-28	1.77e-27	up
PEG10	268.504	2.55278	0.173273	14.7327	3.97e-49	4.19e-48	up
ANOS1	145.261	2.5524	0.114936	22.2072	2.93e-109	1.83e-107	up
CPSF1P1	6.29958	2.55145	0.167219	15.2581	1.45e-52	1.7e-51	up
LINC02043	2.97148	2.5504	0.153122	16.656	2.74e-62	4.22e-61	up
ELOBP4	0.204397	2.54999	0.577326	4.4169	1e-05	1.96e-05	up
DNAJB6P7	0.360772	2.54984	0.422818	6.03059	1.63e-09	4e-09	up
BEST2	5.4845	2.54969	0.276161	9.23263	2.64e-20	1.05e-19	up
PTPRZ1	933.711	2.54677	0.142789	17.836	3.71e-71	7.54e-70	up
SOHLH2	21.5727	2.54652	0.246323	10.3382	4.74e-25	2.25e-24	up
LINC01603	0.346605	2.54559	0.349319	7.28728	3.16e-13	9.3e-13	up
PBK	173.198	2.54439	0.296735	8.57464	9.94e-18	3.55e-17	up
C4orf17	0.901516	2.5443	0.245316	10.3715	3.34e-25	1.59e-24	up
H2BC16P	0.204919	2.54425	0.618683	4.11237	3.92e-05	7.35e-05	up
SKA1	88.7438	2.54232	0.261184	9.73383	2.16e-22	9.33e-22	up
G6PD	2494.08	2.54219	0.134969	18.8354	3.87e-79	9.87e-78	up
CSMD1	19.0961	2.54197	0.195996	12.9695	1.82e-38	1.37e-37	up
H4C6	0.204846	2.54051	0.717743	3.53959	0.000400753	0.000694732	up
STXBP5L	29.3732	2.54021	0.201856	12.5843	2.58e-36	1.79e-35	up
RPL10AP1	0.984022	2.53767	0.224188	11.3194	1.05e-29	5.85e-29	up
KRT8P35	0.42727	2.53761	0.345585	7.34292	2.09e-13	6.2e-13	up
IGHV3-23	96.6259	2.53731	0.358896	7.06976	1.55e-12	4.42e-12	up
KC6	18.0408	2.53717	0.252383	10.0528	8.92e-24	4.04e-23	up
NLRP11	0.807025	2.53618	0.396028	6.40404	1.51e-10	3.92e-10	up
TIGIT	27.4968	2.53591	0.198092	12.8017	1.6e-37	1.17e-36	up
UBE2U	0.632041	2.53451	0.52681	4.81106	1.5e-06	3.1e-06	up
B4GALNT2	16.2705	2.53449	0.422889	5.99326	2.06e-09	5.01e-09	up
IGKV1D-17	1.2877	2.53409	0.743639	3.40768	0.000655169	0.0011164	up
LMO1	7.52776	2.53395	0.250469	10.1168	4.65e-24	2.13e-23	up
SMOC1	63.1107	2.53374	0.194185	13.0481	6.52e-39	4.97e-38	up
IGHV3-11	30.2549	2.53372	0.390616	6.48647	8.79e-11	2.3e-10	up
SCN8A	56.0872	2.53272	0.10478	24.1719	4.39e-129	4.5e-127	up
FCRL4	1.20839	2.53058	0.382479	6.61626	3.68e-11	9.85e-11	up
EMBP1	18.7698	2.52899	0.154164	16.4046	1.77e-60	2.61e-59	up
RPS15P7	0.465375	2.52828	0.216032	11.7032	1.23e-31	7.32e-31	up
LOC100419624	0.139402	2.52801	0.976398	2.58912	0.00962212	0.0147056	up
LOC100505685	0.274449	2.52735	0.751764	3.3619	0.000774085	0.00131176	up
SNTN	0.571601	2.52691	0.56225	4.49428	6.98e-06	1.38e-05	up
LOC100506403	1082.06	2.5254	0.160067	15.7772	4.47e-56	5.8e-55	up
MAD2L1	305.299	2.52525	0.178106	14.1784	1.25e-45	1.18e-44	up
LAMP5	27.5178	2.52413	0.186468	13.5365	9.52e-42	7.95e-41	up
CENPN	185.723	2.52408	0.111512	22.6351	1.96e-113	1.36e-111	up
OR5M11	0.20199	2.52344	0.789329	3.19694	0.00138894	0.00230242	up
IGHV1-3	9.23684	2.52342	0.56542	4.46292	8.09e-06	1.59e-05	up
GINS1	188.219	2.52336	0.215041	11.7343	8.5e-32	5.1e-31	up
CHRNA1	5.32671	2.52241	0.370312	6.81156	9.65e-12	2.65e-11	up
RN7SL558P	0.652714	2.52213	0.251949	10.0105	1.37e-23	6.17e-23	up
LINC02057	1.66979	2.52179	0.294267	8.56974	1.04e-17	3.7e-17	up
ACAN	28.8995	2.52156	0.189112	13.3337	1.47e-40	1.18e-39	up
LUZP2	13.4583	2.52049	0.181364	13.8974	6.57e-44	5.9e-43	up
LOC100420532	0.295	2.51997	0.446887	5.63893	1.71e-08	3.98e-08	up
RPS2P47	3.25628	2.51971	0.167399	15.0521	3.35e-51	3.75e-50	up
NDC80	156.829	2.5197	0.18831	13.3806	7.85e-41	6.36e-40	up
CXCL1	667	2.51955	0.299028	8.42581	3.58e-17	1.25e-16	up
MAP3K21	191.368	2.51897	0.216604	11.6294	2.92e-31	1.72e-30	up
LOC100131536	0.785198	2.51784	0.239983	10.4918	9.43e-26	4.58e-25	up
UGT1A10	350.999	2.51716	0.49426	5.09279	3.53e-07	7.58e-07	up
LRRC4	235.277	2.51621	0.199975	12.5826	2.63e-36	1.83e-35	up
LINC01258	0.272368	2.51383	0.549969	4.57085	4.86e-06	9.71e-06	up
ASF1B	256.453	2.51344	0.24301	10.343	4.5e-25	2.14e-24	up
COLEC10	0.728053	2.51234	0.292988	8.57488	9.92e-18	3.55e-17	up
ALOX12P2	75.1415	2.51231	0.285111	8.81168	1.23e-18	4.56e-18	up
LEF1	222.268	2.51226	0.192691	13.0377	7.47e-39	5.68e-38	up
IGKV2D-29	9.1784	2.51219	0.447152	5.61821	1.93e-08	4.47e-08	up
APOE	831.333	2.51187	0.152115	16.513	2.96e-61	4.42e-60	up
IFNWP19	9.32215	2.51066	0.379319	6.61887	3.62e-11	9.68e-11	up
TK1	796.618	2.51048	0.121057	20.738	1.57e-95	6.57e-94	up
KRT18P55	0.255865	2.5103	0.564068	4.45035	8.57e-06	1.68e-05	up
H3C11	0.498311	2.50967	0.270046	9.2935	1.49e-20	5.99e-20	up
MYO1B	1838.11	2.50961	0.112227	22.362	9.23e-111	6.06e-109	up
IL1F10	3.1093	2.50839	0.357867	7.00929	2.4e-12	6.76e-12	up
METTL7B	13.1992	2.5067	0.237186	10.5685	4.17e-26	2.05e-25	up
HLA-DQA1	81.5563	2.50606	0.216091	11.5972	4.26e-31	2.49e-30	up
LINC02877	0.179893	2.50582	0.677852	3.6967	0.000218421	0.000386941	up
C12orf75	319.751	2.50579	0.175036	14.3159	1.74e-46	1.69e-45	up
MTND5P2	0.393762	2.50551	0.347279	7.2147	5.41e-13	1.57e-12	up
LOC100420018	0.414304	2.50535	0.279227	8.97247	2.9e-19	1.1e-18	up
BTBD18	5.14789	2.50509	0.149991	16.7016	1.27e-62	1.98e-61	up
HELLS	330.231	2.50438	0.17582	14.244	4.89e-46	4.69e-45	up
WDHD1	239.825	2.50324	0.12531	19.9763	8.85e-89	3.02e-87	up
ODAPH	2.54071	2.50295	0.191347	13.0807	4.25e-39	3.25e-38	up
PLK4	168.081	2.50225	0.193645	12.9218	3.39e-38	2.53e-37	up
CCL18	181.045	2.50094	0.261078	9.5793	9.77e-22	4.11e-21	up
MRAP2	55.1081	2.50073	0.168903	14.8057	1.35e-49	1.44e-48	up
LOC101927131	0.390497	2.49963	0.518087	4.82473	1.4e-06	2.9e-06	up
H2AC11	29.4161	2.49955	0.130722	19.1211	1.68e-81	4.62e-80	up
LINC01153	0.210051	2.49833	0.996232	2.50777	0.0121494	0.0183532	up
RPL21P123	0.355608	2.49817	0.3714	6.72636	1.74e-11	4.72e-11	up
TMPO-AS1	50.0861	2.49797	0.109951	22.719	2.9e-114	2.05e-112	up
FAM71F1	1.67734	2.49774	0.200789	12.4396	1.59e-35	1.08e-34	up
CENPI	70.2992	2.49772	0.131328	19.019	1.19e-80	3.18e-79	up
UGT1A6	387.951	2.4969	0.455244	5.48474	4.14e-08	9.43e-08	up
PTK7	1453.33	2.4967	0.175122	14.2569	4.06e-46	3.91e-45	up
IGHV1-24	14.8974	2.49619	0.438066	5.6982	1.21e-08	2.84e-08	up
FRG2B	0.300894	2.4956	0.617133	4.04387	5.26e-05	9.78e-05	up
TMEM132A	1023.78	2.49336	0.144467	17.2591	9.56e-67	1.69e-65	up
SMKR1	10.2238	2.49321	0.157846	15.7952	3.36e-56	4.38e-55	up
FOXP3	38.9884	2.49283	0.213558	11.6728	1.75e-31	1.04e-30	up
THEM5	28.2537	2.49247	0.266981	9.33575	1e-20	4.04e-20	up
TPI1P2	2.99611	2.49177	0.180345	13.8167	2.02e-43	1.79e-42	up
FABP7	3.51134	2.49128	0.285262	8.7333	2.47e-18	9.05e-18	up
MIR3681HG	0.551198	2.49128	0.284694	8.75073	2.12e-18	7.77e-18	up
ARMC8P1	0.181171	2.49117	1.12198	2.22034	0.0263955	0.0383803	up
OIP5	55.9005	2.491	0.215252	11.5725	5.68e-31	3.32e-30	up
NXPH2	0.307502	2.49076	0.68342	3.64455	0.00026786	0.00047114	up
KIF20B	308.386	2.4901	0.13494	18.4534	4.89e-76	1.15e-74	up
C1orf158	0.420411	2.4901	0.558234	4.46068	8.17e-06	1.61e-05	up
GUCY1B2	9.76622	2.49002	0.270442	9.20724	3.35e-20	1.32e-19	up
ORC1	119.586	2.48911	0.201817	12.3335	5.98e-35	3.99e-34	up
KRT8P9	0.355818	2.48891	0.378586	6.57422	4.89e-11	1.3e-10	up
EDDM13	17.0149	2.4882	0.199862	12.4496	1.41e-35	9.58e-35	up
H4C2	0.674061	2.48768	0.248049	10.029	1.14e-23	5.13e-23	up
IAPP	0.420462	2.48549	0.327964	7.57853	3.49e-14	1.07e-13	up
LINC01531	0.784473	2.48488	0.349899	7.1017	1.23e-12	3.53e-12	up
LOC100506405	0.160041	2.48185	1.14217	2.17292	0.029786	0.0430191	up
RPL7AP54	0.408408	2.48054	0.396243	6.26016	3.85e-10	9.73e-10	up
LINC02607	1.06322	2.47975	0.271807	9.1232	7.29e-20	2.85e-19	up
CPA5	1.48032	2.47969	0.250091	9.91515	3.58e-23	1.58e-22	up
ASAP1-IT2	5.64006	2.47886	0.14861	16.6803	1.82e-62	2.82e-61	up
CKS2	326.132	2.47864	0.194547	12.7405	3.52e-37	2.54e-36	up
FOXJ1	12.7915	2.47809	0.316461	7.83065	4.85e-15	1.55e-14	up
KIF4B	0.829037	2.47683	0.194545	12.7314	3.96e-37	2.85e-36	up
LINC02902	0.450136	2.47677	0.381107	6.49888	8.09e-11	2.12e-10	up
OVOS2	22.7619	2.47665	0.155636	15.9131	5.14e-57	6.85e-56	up
RIMBP3	11.4786	2.47551	0.168695	14.6744	9.4e-49	9.81e-48	up
RN7SL200P	0.206799	2.47546	0.621379	3.98382	6.78e-05	0.000125023	up
LOC651644	0.520792	2.4746	0.305351	8.10414	5.31e-16	1.77e-15	up
NEIL3	49.4626	2.47222	0.314902	7.85076	4.14e-15	1.32e-14	up
PCSK9	264.072	2.47212	0.270311	9.14549	5.94e-20	2.33e-19	up
RPL3P6	2.09212	2.47195	0.229403	10.7756	4.49e-27	2.28e-26	up
ENTHD1	2.78386	2.47147	0.197578	12.5088	6.68e-36	4.59e-35	up
CHURC1-FNTB	26.7375	2.47116	0.225084	10.9788	4.83e-28	2.53e-27	up
PRSS48	0.361494	2.47048	0.382824	6.45329	1.09e-10	2.86e-10	up
RN7SKP106	0.134634	2.46963	0.865866	2.85221	0.0043416	0.00687327	up
RPL7P18	1.38944	2.46877	0.270206	9.13661	6.44e-20	2.52e-19	up
FHAD1	23.1088	2.46842	0.178824	13.8036	2.42e-43	2.14e-42	up
RPL7AP5	0.25675	2.46773	0.424499	5.81328	6.13e-09	1.46e-08	up
TNPO1P1	1.1211	2.46764	0.191489	12.8866	5.35e-38	3.96e-37	up
CIP2A	158.885	2.46696	0.11156	22.1133	2.35e-108	1.43e-106	up
CHST11	401.342	2.4669	0.101717	24.2525	6.23e-130	6.51e-128	up
EIF3EP3	35.5224	2.46532	0.129638	19.017	1.23e-80	3.29e-79	up
DBF4	242.047	2.46517	0.111333	22.1424	1.23e-108	7.6e-107	up
CGAS	166.14	2.4646	0.115688	21.3039	1.05e-100	5.14e-99	up
LINC02249	0.507239	2.46431	0.440767	5.59096	2.26e-08	5.21e-08	up
RPS3AP28	0.22039	2.46341	0.548379	4.49217	7.05e-06	1.39e-05	up
RPS2P54	1.50841	2.46311	0.297627	8.27584	1.28e-16	4.36e-16	up
IGHV1-58	2.60223	2.46288	0.509689	4.83212	1.35e-06	2.8e-06	up
GINS2	151.809	2.46277	0.19351	12.7269	4.19e-37	3.02e-36	up
ADAM23	428.791	2.46132	0.134086	18.3563	2.94e-75	6.8e-74	up
MEIOSIN	0.457868	2.46033	0.277316	8.87195	7.19e-19	2.69e-18	up
FAM230B	0.308756	2.45997	0.538378	4.56922	4.9e-06	9.78e-06	up
SNHG31	4.07048	2.45984	0.192533	12.7762	2.23e-37	1.61e-36	up
RPS3AP46	0.19691	2.4598	0.616406	3.99055	6.59e-05	0.000121652	up
ASCL2	49.4524	2.45958	0.213741	11.5073	1.21e-30	6.99e-30	up
TMED7-TICAM2	54.9621	2.45788	0.187874	13.0826	4.14e-39	3.17e-38	up
TCL1A	5.90026	2.45606	0.408425	6.0135	1.82e-09	4.44e-09	up
KIF23	344.768	2.45594	0.159454	15.4022	1.58e-53	1.9e-52	up
PRAG1	505.184	2.45555	0.130348	18.8385	3.65e-79	9.32e-78	up
EDARADD	112.325	2.45513	0.22818	10.7596	5.34e-27	2.7e-26	up
GPR25	3.99509	2.45506	0.317415	7.73453	1.04e-14	3.26e-14	up
LINC02547	0.220587	2.45504	0.605947	4.05158	5.09e-05	9.47e-05	up
TMEM156	12.0109	2.45428	0.224321	10.9409	7.34e-28	3.83e-27	up
RPL26P10	0.306909	2.45378	0.412911	5.94265	2.8e-09	6.79e-09	up
RPS16P2	0.143584	2.45356	0.932176	2.63208	0.00848643	0.0130533	up
CLDN24	1.43612	2.45283	0.258429	9.49135	2.28e-21	9.43e-21	up
RPL7AP36	0.162706	2.45204	1.05819	2.3172	0.020493	0.0301846	up
SIRPG	15.9202	2.45103	0.227032	10.796	3.6e-27	1.83e-26	up
EOMES	12.4821	2.45091	0.16003	15.3153	6.04e-53	7.12e-52	up
SHH	18.9909	2.45068	0.398577	6.14858	7.82e-10	1.95e-09	up
LCE3A	1.72078	2.45012	0.612762	3.99849	6.37e-05	0.000117817	up
RN7SL2	886.783	2.4501	0.151663	16.1549	1.05e-58	1.47e-57	up
FAM155B	41.1	2.44907	0.15806	15.4946	3.78e-54	4.62e-53	up
GTSE1	171.88	2.44818	0.228645	10.7073	9.4e-27	4.72e-26	up
SGO2	142.835	2.44806	0.144656	16.9233	3.03e-64	4.94e-63	up
ATP6V1B1-AS1	1.49637	2.4476	0.195474	12.5214	5.7e-36	3.93e-35	up
DHCR7	1555.33	2.44719	0.166632	14.6862	7.91e-49	8.27e-48	up
LINC01806	53.2277	2.44607	0.327854	7.46085	8.6e-14	2.6e-13	up
GGT3P	2.13631	2.446	0.282756	8.65055	5.13e-18	1.85e-17	up
LINC01343	1.06381	2.44579	0.322679	7.57964	3.47e-14	1.06e-13	up
LOC100421091	0.771593	2.44549	0.229886	10.6379	1.99e-26	9.87e-26	up
CSMD3	4.78677	2.44539	0.292111	8.37146	5.69e-17	1.97e-16	up
TLX1NB	0.269442	2.44522	0.818326	2.98808	0.00280737	0.00452454	up
FOXL1	42.0277	2.44471	0.145305	16.8247	1.61e-63	2.57e-62	up
AKR1C1	5323.96	2.44437	0.175375	13.938	3.72e-44	3.37e-43	up
CA9	217.244	2.4443	0.32928	7.42316	1.14e-13	3.43e-13	up
RPS2P8	1.80867	2.44422	0.18811	12.9936	1.33e-38	1e-37	up
STAT1	3300.64	2.44307	0.0911732	26.7959	3.61e-158	7.1e-156	up
FAM72C	38.4589	2.44267	0.259095	9.4277	4.19e-21	1.72e-20	up
LOC101927870	1.71067	2.44254	0.281821	8.667	4.44e-18	1.61e-17	up
IGHV3-30	96.1725	2.44169	0.37827	6.45489	1.08e-10	2.83e-10	up
VAX2	14.5728	2.44152	0.125256	19.4922	1.28e-84	3.86e-83	up
KRT77	10.2936	2.44073	0.229008	10.6578	1.6e-26	7.99e-26	up
FAM72B	54.5612	2.44072	0.169104	14.4333	3.2e-47	3.18e-46	up
TRAV4	0.996687	2.44009	0.280016	8.7141	2.93e-18	1.07e-17	up
ATAD2	766.483	2.43817	0.107002	22.7863	6.28e-115	4.49e-113	up
RRM2	858.341	2.43664	0.300398	8.11139	5e-16	1.67e-15	up
RUNX2	160.59	2.43587	0.139289	17.4879	1.77e-68	3.33e-67	up
LINC01816	8.27856	2.43578	0.127884	19.0468	6.98e-81	1.88e-79	up
LOC442497	2.96257	2.4352	0.201401	12.0913	1.17e-33	7.5e-33	up
TMSB4XP4	38.2746	2.43461	0.112507	21.6396	7.62e-104	4.09e-102	up
SEPTIN7P1	0.633671	2.4333	0.246188	9.88393	4.89e-23	2.15e-22	up
CKAP2	527.83	2.43318	0.162777	14.948	1.61e-50	1.77e-49	up
DSC3	7733.55	2.43268	0.350697	6.9367	4.01e-12	1.12e-11	up
LINC01931	0.369783	2.43247	0.501121	4.85406	1.21e-06	2.51e-06	up
LOC646801	0.238374	2.43163	0.645062	3.7696	0.000163508	0.000292606	up
KCNH1	20.5371	2.43118	0.164734	14.7582	2.72e-49	2.89e-48	up
B3GNT5	1557.87	2.43094	0.197533	12.3065	8.36e-35	5.54e-34	up
MNX1	8.14606	2.43084	0.332044	7.32085	2.46e-13	7.29e-13	up
KPNA2	1561.14	2.43057	0.125738	19.3304	2.98e-83	8.59e-82	up
KLF4P1	0.279572	2.43028	0.502204	4.83923	1.3e-06	2.7e-06	up
GNA15-DT	3.06081	2.42989	0.193691	12.5452	4.22e-36	2.92e-35	up
FGF23	0.300286	2.42967	0.571931	4.24819	2.16e-05	4.12e-05	up
LINC01281	0.397027	2.42866	0.372466	6.52047	7.01e-11	1.85e-10	up
PPATP1	0.36151	2.42853	0.419739	5.78581	7.22e-09	1.71e-08	up
TMEM158	267.336	2.42802	0.162864	14.9083	2.91e-50	3.18e-49	up
BAALC-AS2	1.10737	2.42736	0.208992	11.6146	3.47e-31	2.04e-30	up
IGLV1-47	61.8064	2.42728	0.3793	6.39938	1.56e-10	4.04e-10	up
LOC100421238	0.947006	2.42693	0.293483	8.26941	1.35e-16	4.6e-16	up
CCL3L3	9.66819	2.42685	0.202828	11.9651	5.42e-33	3.39e-32	up
TRBV11-2	0.604353	2.42639	0.283621	8.55505	1.18e-17	4.2e-17	up
LOC112267897	0.286469	2.42602	0.739131	3.28226	0.0010298	0.00172685	up
BGN	4391.18	2.42515	0.131579	18.4311	7.4e-76	1.73e-74	up
RPL36AP41	0.188396	2.42465	0.590207	4.10814	3.99e-05	7.48e-05	up
LOC102723655	2.35969	2.42435	0.459673	5.27408	1.33e-07	2.94e-07	up
LINC00615	0.50696	2.4241	0.368288	6.58209	4.64e-11	1.23e-10	up
STAU2-AS1	3.78929	2.42406	0.151305	16.021	9.12e-58	1.24e-56	up
CBX2	289.199	2.42399	0.162356	14.9301	2.1e-50	2.3e-49	up
CDH13	568.813	2.42367	0.111776	21.6832	2.96e-104	1.61e-102	up
TRAV12-3	0.638362	2.42281	0.269206	8.99985	2.26e-19	8.65e-19	up
SOX2	848.332	2.42161	0.207141	11.6907	1.42e-31	8.47e-31	up
SEPTIN14	0.42817	2.41991	0.423519	5.71381	1.1e-08	2.6e-08	up
RPL14P4	0.369105	2.41693	0.333101	7.25586	3.99e-13	1.17e-12	up
OTOG	0.317514	2.41677	0.588142	4.10916	3.97e-05	7.45e-05	up
MND1	36.5759	2.41671	0.19647	12.3007	8.98e-35	5.95e-34	up
RN7SL246P	0.279501	2.41659	0.427814	5.64869	1.62e-08	3.77e-08	up
RDM1	4.97815	2.41605	0.244666	9.87486	5.35e-23	2.35e-22	up
MANCR	8.172	2.41541	0.204691	11.8003	3.89e-32	2.36e-31	up
TRBV6-6	0.458846	2.41533	0.342528	7.05148	1.77e-12	5.03e-12	up
RAP2CP1	0.619356	2.41386	0.269127	8.96922	2.99e-19	1.14e-18	up
BEND3P2	0.273002	2.41369	0.488553	4.94049	7.79e-07	1.64e-06	up
ARHGAP28	75.8	2.41311	0.151592	15.9184	4.72e-57	6.3e-56	up
CTSV	362.511	2.41134	0.315896	7.63334	2.29e-14	7.07e-14	up
IGHV1-2	29.5765	2.41132	0.399327	6.03845	1.56e-09	3.81e-09	up
ALOX12B	167.566	2.41099	0.376165	6.40941	1.46e-10	3.79e-10	up
PCDHGB2	98.3006	2.40979	0.117223	20.5572	6.63e-94	2.63e-92	up
DIAPH3	140.578	2.40859	0.226471	10.6353	2.04e-26	1.01e-25	up
ADGRD2	3.00707	2.40805	0.269178	8.94595	3.69e-19	1.4e-18	up
HDGFL1	1.09209	2.4074	0.256038	9.40249	5.33e-21	2.17e-20	up
RPL7AP3	0.260656	2.40719	0.43368	5.55061	2.85e-08	6.54e-08	up
GABRQ	53.0925	2.40682	0.330146	7.29017	3.1e-13	9.11e-13	up
TESMIN	84.2026	2.40643	0.193075	12.4637	1.18e-35	8.05e-35	up
LINC00634	2.14665	2.40636	0.15794	15.2359	2.04e-52	2.37e-51	up
MTCYBP3	0.495878	2.40581	0.267921	8.97955	2.72e-19	1.04e-18	up
KIAA1210	1.08203	2.40472	0.229135	10.4948	9.13e-26	4.44e-25	up
GZMA	36.9048	2.40366	0.1719	13.9829	1.98e-44	1.81e-43	up
BRCA1	319.381	2.40365	0.0986946	24.3544	5.2e-131	5.66e-129	up
SLC6A15	163.243	2.40338	0.231766	10.3699	3.4e-25	1.62e-24	up
SLC12A5	8.60867	2.40328	0.142867	16.8219	1.69e-63	2.7e-62	up
LINC02541	7.61344	2.40309	0.319769	7.51509	5.69e-14	1.73e-13	up
BDNF	37.7668	2.40298	0.179239	13.4066	5.53e-41	4.51e-40	up
SERINC2	2984.58	2.40269	0.262986	9.13619	6.47e-20	2.53e-19	up
FAM237A	0.246853	2.40255	0.580278	4.14033	3.47e-05	6.54e-05	up
GLB1L3	15.5362	2.40193	0.204966	11.7187	1.02e-31	6.12e-31	up
FAM111B	161.345	2.40131	0.269273	8.91773	4.76e-19	1.79e-18	up
LOC100419830	0.553531	2.40032	0.294495	8.15064	3.62e-16	1.21e-15	up
LOC101928855	1.29707	2.39907	0.159064	15.0825	2.11e-51	2.38e-50	up
ARL9	9.93578	2.39807	0.123795	19.3714	1.35e-83	3.92e-82	up
LINC02544	0.261026	2.39578	0.396018	6.04966	1.45e-09	3.56e-09	up
RAD51	112.583	2.39421	0.202819	11.8047	3.69e-32	2.24e-31	up
LINC02245	0.498386	2.3937	0.267068	8.96288	3.16e-19	1.2e-18	up
TRIM49C	0.349975	2.3929	0.815265	2.93512	0.00333414	0.00533564	up
SAMD9	2340.17	2.39289	0.228926	10.4527	1.42e-25	6.88e-25	up
VN1R110P	0.710214	2.39255	0.215524	11.1011	1.24e-28	6.65e-28	up
PAPPA2	24.4853	2.3924	0.26313	9.09207	9.72e-20	3.77e-19	up
TFRC	3944.99	2.39086	0.124812	19.1558	8.67e-82	2.39e-80	up
TEX11	1.10695	2.38907	0.316385	7.55115	4.31e-14	1.32e-13	up
UGT1A5	3.0109	2.38899	0.538642	4.4352	9.2e-06	1.8e-05	up
KRT18P35	0.268886	2.38863	0.747968	3.1935	0.00140562	0.00232873	up
LOC646804	0.373452	2.38841	0.435682	5.482	4.21e-08	9.57e-08	up
MCM4	1403.47	2.38814	0.163996	14.5622	4.89e-48	5e-47	up
CDC20	546.16	2.38777	0.266377	8.96389	3.13e-19	1.19e-18	up
RPL17P26	0.183342	2.38706	0.925763	2.57848	0.00992365	0.0151427	up
KIRREL2	4.04925	2.38612	0.241225	9.89167	4.52e-23	2e-22	up
LHFPL1	2.32731	2.38515	0.198161	12.0364	2.29e-33	1.45e-32	up
PKHD1	9.95026	2.38457	0.303484	7.85732	3.92e-15	1.26e-14	up
IGLV8-61	17.3522	2.38357	0.419852	5.67717	1.37e-08	3.2e-08	up
TRBV5-6	0.466485	2.38346	0.347284	6.86314	6.74e-12	1.86e-11	up
IGLC3	1201.15	2.38337	0.329294	7.23781	4.56e-13	1.33e-12	up
SPATA13	0.848101	2.38279	0.217572	10.9517	6.52e-28	3.4e-27	up
KANK4	34.1756	2.38242	0.202641	11.7568	6.51e-32	3.93e-31	up
MEPE	0.303155	2.38213	0.392407	6.07056	1.27e-09	3.14e-09	up
GSDMA	60.588	2.38152	0.262958	9.05667	1.34e-19	5.2e-19	up
PRSS40A	0.176821	2.38096	0.871618	2.73165	0.00630172	0.00981419	up
BEND6	37.039	2.38081	0.118678	20.0611	1.62e-89	5.68e-88	up
TRAV12-2	1.52974	2.38081	0.26497	8.98518	2.58e-19	9.86e-19	up
FETUB	72.6546	2.38009	0.455252	5.22807	1.71e-07	3.75e-07	up
ITGA2	1349.73	2.3796	0.153962	15.4558	6.9e-54	8.36e-53	up
LOC105379109	0.128086	2.37941	1.09914	2.16479	0.0304039	0.0438481	up
HAUS6P1	0.78088	2.37821	0.16573	14.3499	1.07e-46	1.04e-45	up
TP73	250.934	2.37592	0.284618	8.34774	6.96e-17	2.4e-16	up
IQCA1	69.3763	2.37527	0.119356	19.9008	4.01e-88	1.34e-86	up
CCT6P2	0.569466	2.37506	0.29613	8.02032	1.05e-15	3.47e-15	up
ANAPC1P5	1.9703	2.37444	0.219411	10.8219	2.71e-27	1.39e-26	up
CH507-42P11.6	23.9109	2.37353	0.204716	11.5943	4.41e-31	2.58e-30	up
TRIM15	3.60786	2.37327	0.370303	6.409	1.46e-10	3.8e-10	up
NUSAP1	530.582	2.37163	0.232254	10.2114	1.76e-24	8.21e-24	up
RN7SL329P	0.194251	2.37143	0.602566	3.93555	8.3e-05	0.000152042	up
PAQR9-AS1	0.500808	2.37031	0.364312	6.50625	7.7e-11	2.03e-10	up
WNT10A	197.775	2.36826	0.344983	6.86485	6.66e-12	1.84e-11	up
LINC00922	0.505318	2.3662	0.477941	4.95081	7.39e-07	1.56e-06	up
EXD1	0.885414	2.36525	0.247792	9.54531	1.36e-21	5.67e-21	up
APOC1P1	0.484942	2.364	0.316565	7.46765	8.16e-14	2.47e-13	up
LINC01182	0.171435	2.36399	1.04677	2.25836	0.0239232	0.0349522	up
FZD2	76.0535	2.36322	0.113305	20.8572	1.31e-96	5.72e-95	up
LINC00885	32.4417	2.36222	0.41007	5.76054	8.38e-09	1.98e-08	up
LOC101559451	1.99275	2.36161	0.145632	16.2163	3.87e-59	5.47e-58	up
RPS12P12	1.27151	2.36119	0.177906	13.2721	3.36e-40	2.67e-39	up
LRRC8D	450.5	2.36079	0.0878476	26.8736	4.47e-159	8.97e-157	up
ODC1	3468.57	2.36033	0.144789	16.3018	9.58e-60	1.38e-58	up
OR13K1P	0.123574	2.36026	0.911247	2.59014	0.00959356	0.0146642	up
MPP4	4.50368	2.35972	0.157237	15.0074	6.57e-51	7.31e-50	up
FADD	603.208	2.35855	0.0860652	27.4043	2.44e-165	5.77e-163	up
SYT16	4.76846	2.35836	0.205486	11.477	1.72e-30	9.87e-30	up
SAMD12	289.176	2.35798	0.177396	13.2922	2.57e-40	2.05e-39	up
SPIC	1.03303	2.35758	0.350275	6.73066	1.69e-11	4.59e-11	up
CHRNB4	29.5952	2.35637	0.180073	13.0857	3.98e-39	3.05e-38	up
LOC100533634	0.213625	2.3558	0.667129	3.53124	0.000413611	0.000716463	up
COL1A2	21094.4	2.35536	0.138073	17.0588	3.01e-65	5.05e-64	up
H1-6	0.439812	2.35486	0.338538	6.95596	3.5e-12	9.81e-12	up
LOC100418874	0.417531	2.35459	0.425059	5.53945	3.03e-08	6.96e-08	up
LINC00958	179.641	2.35457	0.434221	5.4225	5.88e-08	1.33e-07	up
LINC02338	0.18266	2.35335	0.935902	2.51453	0.0119192	0.0180191	up
PSMB9	444.372	2.35298	0.110322	21.3284	6.19e-101	3.08e-99	up
FZD6	1373.97	2.35267	0.0669244	35.1542	1e-270	2.86e-267	up
TRAV21	0.726456	2.35209	0.26579	8.84942	8.8e-19	3.28e-18	up
SRP72P2	1.22338	2.35164	0.202854	11.5928	4.48e-31	2.63e-30	up
ARPC1BP1	0.135706	2.35067	1.06884	2.19928	0.0278581	0.0403864	up
PRR36	35.2706	2.34935	0.151867	15.4698	5.55e-54	6.76e-53	up
ANKRD30BL	0.742532	2.34907	0.402819	5.83158	5.49e-09	1.31e-08	up
PGAM1P6	0.78568	2.34816	0.226719	10.3571	3.88e-25	1.85e-24	up
TTC39DP	0.231048	2.34735	0.563261	4.16743	3.08e-05	5.82e-05	up
STK31	27.8931	2.34732	0.144681	16.2241	3.41e-59	4.83e-58	up
CNTNAP2	177.597	2.34534	0.198343	11.8247	2.91e-32	1.77e-31	up
RPL7P11	0.278343	2.34472	0.435548	5.38337	7.31e-08	1.64e-07	up
IGLV1-40	97.5648	2.34307	0.357197	6.5596	5.4e-11	1.43e-10	up
CTAG1B	0.784452	2.34183	0.304685	7.68607	1.52e-14	4.73e-14	up
LINC00311	0.952119	2.34061	0.224604	10.4211	1.99e-25	9.55e-25	up
IL2RB	147.172	2.34037	0.168306	13.9054	5.87e-44	5.27e-43	up
EVX1	0.34866	2.34017	0.53779	4.35145	1.35e-05	2.62e-05	up
RPS27AP3	0.179391	2.33845	0.653355	3.57914	0.000344731	0.000600846	up
LOC344967	1.14491	2.3383	0.220694	10.5952	3.14e-26	1.55e-25	up
RAD23BP1	0.722286	2.33779	0.163863	14.2667	3.53e-46	3.4e-45	up
C1QTNF6	316.847	2.33699	0.0934856	24.9984	6.36e-138	7.84e-136	up
LOC101929427	1.03571	2.33645	0.324384	7.20272	5.9e-13	1.71e-12	up
IGKV1D-16	3.87569	2.33623	0.457034	5.11172	3.19e-07	6.87e-07	up
MTBP	97.8168	2.3355	0.0851482	27.4287	1.25e-165	3e-163	up
EGFR	6183.72	2.33536	0.0809733	28.8411	6.54e-183	2.27e-180	up
BAALC	93.8805	2.33515	0.148543	15.7204	1.1e-55	1.41e-54	up
LINC02579	0.688429	2.33409	0.275152	8.48293	2.2e-17	7.75e-17	up
SHCBP1	166.879	2.33357	0.191089	12.2119	2.68e-34	1.75e-33	up
YWHAQP5	0.482534	2.33279	0.335065	6.96221	3.35e-12	9.39e-12	up
PDX1	2.70281	2.33028	0.80174	2.90653	0.00365467	0.00583084	up
GNL3L	236.25	2.33008	0.0887933	26.2416	8.91e-152	1.6e-149	up
TNFSF18	22.9021	2.33005	0.254521	9.15464	5.45e-20	2.14e-19	up
KRT23	163.173	2.3294	0.323956	7.19047	6.46e-13	1.87e-12	up
C12orf42	1.18839	2.32923	0.230619	10.0999	5.53e-24	2.52e-23	up
TRAV6	0.331268	2.32918	0.378048	6.16107	7.23e-10	1.8e-09	up
XPR1	1120.17	2.32838	0.0706493	32.9569	3.37e-238	4.8e-235	up
RGS5-AS1	0.344945	2.32807	0.455092	5.11561	3.13e-07	6.74e-07	up
PTCRA	0.474531	2.32796	0.339747	6.85203	7.28e-12	2.01e-11	up
RN7SL364P	0.865628	2.32636	0.227187	10.2399	1.31e-24	6.15e-24	up
PPFIA1	2024.07	2.32626	0.0683572	34.031	7.75e-254	1.41e-250	up
MRS2P1	0.157244	2.32534	0.909685	2.55621	0.010582	0.0160894	up
TRAV29DV5	0.756501	2.32428	0.262837	8.84303	9.32e-19	3.47e-18	up
GPR151	0.462918	2.32409	0.350716	6.6267	3.43e-11	9.19e-11	up
VCX3A	1.44676	2.32314	0.325864	7.12915	1.01e-12	2.9e-12	up
GXYLT2	114.063	2.32284	0.131865	17.6153	1.88e-69	3.64e-68	up
LOC442517	0.416188	2.32267	0.337287	6.88633	5.73e-12	1.59e-11	up
CNTNAP5	1.64241	2.32146	0.490567	4.73221	2.22e-06	4.54e-06	up
CLEC4C	0.252836	2.32135	0.660683	3.51356	0.000442139	0.000764155	up
CLDN14	1.89743	2.32076	0.203705	11.3927	4.54e-30	2.57e-29	up
SDAD1-AS1	0.218327	2.32042	0.642827	3.60972	0.00030653	0.000536581	up
SPAG5	438.996	2.31899	0.174746	13.2706	3.43e-40	2.72e-39	up
GGTLC5P	1.02457	2.31833	0.316955	7.31439	2.59e-13	7.64e-13	up
LOC100419913	0.42734	2.31693	0.262667	8.82081	1.14e-18	4.21e-18	up
LOC101927314	0.130096	2.31685	0.945647	2.45002	0.014285	0.0214173	up
CELSR3	128.216	2.3165	0.110155	21.0295	3.52e-98	1.61e-96	up
AHR	2157.36	2.31602	0.0818435	28.2982	3.64e-176	1.12e-173	up
ZFP69B	24.4084	2.31575	0.115727	20.0106	4.46e-89	1.54e-87	up
LOC100287148	0.398066	2.31555	0.259596	8.91982	4.67e-19	1.76e-18	up
TBR1	1.19882	2.31538	0.210738	10.987	4.41e-28	2.32e-27	up
RPL19P6	2.72065	2.31525	0.154268	15.008	6.51e-51	7.25e-50	up
HSPA8P7	0.359668	2.31471	0.31335	7.38699	1.5e-13	4.48e-13	up
CAPSL	0.310408	2.31453	0.422504	5.47814	4.3e-08	9.77e-08	up
HS6ST2	222.286	2.3139	0.236805	9.77134	1.49e-22	6.48e-22	up
IL32	769.011	2.31359	0.138872	16.6598	2.57e-62	3.96e-61	up
CYP27B1	49.0428	2.31313	0.18799	12.3045	8.56e-35	5.67e-34	up
MTATP6P13	0.141433	2.31186	0.890281	2.59678	0.00941024	0.0143955	up
CD86	78.6237	2.3106	0.125154	18.462	4.18e-76	9.89e-75	up
IGHV3-72	6.49743	2.30969	0.370542	6.23326	4.57e-10	1.15e-09	up
RPS26P19	32.8602	2.30967	0.0912485	25.3118	2.37e-141	3.26e-139	up
LOC100144595	0.246644	2.30893	0.50571	4.56572	4.98e-06	9.94e-06	up
OR10A2	0.249625	2.30769	0.518516	4.45056	8.56e-06	1.68e-05	up
PSG4	19.8915	2.30752	0.36986	6.2389	4.41e-10	1.11e-09	up
RIMBP3B	4.23761	2.3068	0.309259	7.45912	8.71e-14	2.63e-13	up
ITGB8	1344.83	2.30668	0.106979	21.562	4.08e-103	2.14e-101	up
CASTOR2	50.8529	2.3043	0.117136	19.6721	3.74e-86	1.19e-84	up
SUN3	1.32752	2.30401	0.256812	8.97161	2.92e-19	1.11e-18	up
KCNS1	9.19671	2.30354	0.218922	10.5222	6.83e-26	3.34e-25	up
BASP1-AS1	0.789607	2.30309	0.229358	10.0414	1e-23	4.53e-23	up
TUBAP2	7.82286	2.30242	0.105788	21.7645	5.04e-105	2.82e-103	up
SLC39A6	1317.08	2.30238	0.0768849	29.9458	5e-197	2.4e-194	up
TBX1	146.409	2.30235	0.126764	18.1625	1.02e-73	2.24e-72	up
ASS1P5	0.243817	2.3022	0.662507	3.47498	0.0005109	0.000878436	up
ST13P12	0.147057	2.30164	0.974643	2.36152	0.0182003	0.0269786	up
LACTB2-AS1	3.8711	2.30047	0.14464	15.9048	5.87e-57	7.81e-56	up
SETSIP	0.911682	2.29967	0.198899	11.562	6.42e-31	3.74e-30	up
IFNK	0.402119	2.29951	0.38015	6.04895	1.46e-09	3.58e-09	up
CCNF	296.508	2.29939	0.160546	14.3223	1.59e-46	1.54e-45	up
LOC101928682	0.36116	2.29885	0.356879	6.44155	1.18e-10	3.08e-10	up
LOC442087	0.66349	2.29867	0.192472	11.9429	7.07e-33	4.41e-32	up
CCND1	5395.05	2.29851	0.126065	18.2327	2.84e-74	6.33e-73	up
SUPT16HP1	6.76183	2.29835	0.10577	21.7297	1.08e-104	5.94e-103	up
OR1F1	0.186633	2.29796	0.596055	3.85528	0.000115597	0.000209476	up
SPC25	68.041	2.2979	0.255366	8.99849	2.29e-19	8.76e-19	up
CARS1P2	0.110468	2.29778	0.967575	2.37478	0.0175592	0.0260806	up
IL1RAP	774.209	2.29774	0.165712	13.8659	1.02e-43	9.11e-43	up
LINC02433	0.219433	2.29747	0.962644	2.38662	0.017004	0.0252917	up
IGLV6-57	34.9669	2.29569	0.405294	5.66426	1.48e-08	3.45e-08	up
NUP62CL	29.3394	2.29567	0.18357	12.5057	6.95e-36	4.77e-35	up
ANK1	70.9401	2.29535	0.143146	16.035	7.28e-58	9.95e-57	up
NFE2L3	339.858	2.29508	0.0965458	23.772	6.51e-125	5.95e-123	up
CALML5	572.153	2.29497	0.325942	7.04103	1.91e-12	5.41e-12	up
ANO3	5.85992	2.29395	0.192924	11.8904	1.33e-32	8.18e-32	up
CELSR1	2466.12	2.29364	0.220828	10.3866	2.85e-25	1.36e-24	up
ITLN2	1.88653	2.29237	0.268274	8.54488	1.29e-17	4.58e-17	up
FAM230E	0.294542	2.29223	0.570978	4.01457	5.96e-05	0.000110301	up
IGFBPL1	5.43934	2.2922	0.214404	10.6911	1.12e-26	5.61e-26	up
SSX1	0.288926	2.29129	0.447313	5.12234	3.02e-07	6.51e-07	up
TATDN2P1	0.300391	2.29121	0.487485	4.70006	2.6e-06	5.29e-06	up
RN7SL698P	0.25406	2.29114	0.401571	5.70543	1.16e-08	2.72e-08	up
POLQ	237.063	2.2909	0.244736	9.36069	7.92e-21	3.21e-20	up
LOC100652833	0.34015	2.29052	0.511889	4.47465	7.65e-06	1.51e-05	up
SRMS	3.72689	2.28985	0.309725	7.39316	1.43e-13	4.29e-13	up
GGH	400.61	2.28896	0.17632	12.9819	1.55e-38	1.17e-37	up
TPT1P5	0.312525	2.28895	0.394861	5.79686	6.76e-09	1.61e-08	up
H3C10	63.2793	2.28544	0.157609	14.5007	1.2e-47	1.21e-46	up
HJURP	193.034	2.28527	0.273082	8.36844	5.84e-17	2.02e-16	up
RPL39L	136.347	2.28485	0.0837902	27.2688	9.96e-164	2.22e-161	up
NUP155	815.324	2.28465	0.0670298	34.0841	1.27e-254	2.41e-251	up
THSD7B	33.2234	2.2837	0.180551	12.6485	1.14e-36	8.05e-36	up
ONECUT1	1.04871	2.28356	0.247415	9.22964	2.72e-20	1.08e-19	up
FAM72A	61.5437	2.283	0.146146	15.6213	5.21e-55	6.54e-54	up
FAM83B	534.531	2.28276	0.396314	5.75999	8.41e-09	1.99e-08	up
IGSF9	657.075	2.28276	0.307798	7.41641	1.2e-13	3.61e-13	up
ELFN1	78.1188	2.2824	0.12428	18.365	2.5e-75	5.8e-74	up
RIBC2	16.4875	2.28214	0.212164	10.7565	5.52e-27	2.79e-26	up
LINC00862	1.0368	2.28211	0.25251	9.03769	1.6e-19	6.16e-19	up
TEX55	0.466498	2.28133	0.404831	5.63525	1.75e-08	4.06e-08	up
BIRC5	394.784	2.28083	0.270974	8.41717	3.86e-17	1.35e-16	up
FERMT1	890.326	2.27963	0.274662	8.29975	1.04e-16	3.58e-16	up
PDHA1P1	0.592527	2.2783	0.240559	9.47087	2.78e-21	1.14e-20	up
H1-4	11.2364	2.2779	0.19269	11.8216	3.02e-32	1.84e-31	up
HEPHL1	338.349	2.27723	0.378236	6.02064	1.74e-09	4.25e-09	up
NEUROG1	0.37755	2.27716	0.406471	5.60227	2.12e-08	4.89e-08	up
ZNF648	1.19401	2.27631	0.263515	8.63825	5.71e-18	2.06e-17	up
IGFN1	21.5336	2.27561	0.207072	10.9895	4.3e-28	2.26e-27	up
PPP1R14C	449.062	2.27532	0.303956	7.48569	7.12e-14	2.16e-13	up
RMI2	175.477	2.27473	0.214485	10.6055	2.81e-26	1.39e-25	up
TRBV27	0.860623	2.27439	0.325519	6.98695	2.81e-12	7.9e-12	up
RPL7AP37	0.733772	2.27432	0.274141	8.29616	1.08e-16	3.69e-16	up
NMB	135.703	2.27411	0.11781	19.3032	5.05e-83	1.45e-81	up
IGKV3D-20	6.42809	2.27354	0.469339	4.84414	1.27e-06	2.64e-06	up
TRAV2	0.506507	2.27345	0.31457	7.22715	4.93e-13	1.44e-12	up
NLRP5	0.211745	2.27338	0.791174	2.87343	0.00406041	0.0064501	up
SNAI2	682.506	2.2731	0.106599	21.3238	6.83e-101	3.39e-99	up
NCEH1	324.871	2.2724	0.111053	20.4622	4.67e-93	1.8e-91	up
KLRG2	97.5427	2.27071	0.321301	7.06723	1.58e-12	4.5e-12	up
PHBP6	2.46514	2.26994	0.32915	6.89637	5.33e-12	1.48e-11	up
MAPK6-DT	1.24794	2.26992	0.152971	14.8388	8.22e-50	8.86e-49	up
IQGAP3	424.041	2.26977	0.234609	9.67471	3.86e-22	1.65e-21	up
TM4SF1-AS1	4.80889	2.26857	0.190737	11.8937	1.28e-32	7.87e-32	up
LOC101927560	2.25355	2.26781	0.224778	10.0891	6.17e-24	2.81e-23	up
RAB39A	5.53758	2.26762	0.178365	12.7133	4.99e-37	3.57e-36	up
VDAC1P13	0.139192	2.26735	0.914326	2.47981	0.0131454	0.0197822	up
HLA-DPB2	1.68552	2.26624	0.239895	9.44679	3.49e-21	1.43e-20	up
TACR3	0.872351	2.26583	0.348228	6.50675	7.68e-11	2.02e-10	up
RBP1	622.35	2.26483	0.115373	19.6304	8.5e-86	2.67e-84	up
LRRIQ4	0.951991	2.26479	0.286617	7.90179	2.75e-15	8.87e-15	up
IGLV3-9	6.38536	2.26477	0.452013	5.01042	5.43e-07	1.15e-06	up
HELZ2	1517.16	2.26438	0.102274	22.1403	1.3e-108	7.96e-107	up
C1orf68	2.73574	2.26406	0.221863	10.2048	1.89e-24	8.78e-24	up
ZNF367	151.542	2.26318	0.11208	20.1926	1.14e-90	4.13e-89	up
ADAM8	275.502	2.26267	0.137859	16.413	1.54e-60	2.27e-59	up
MAPRE3-AS1	0.957679	2.26266	0.188962	11.9742	4.85e-33	3.04e-32	up
MTCYBP28	0.590015	2.26266	0.252221	8.97095	2.94e-19	1.12e-18	up
DPY19L4P1	0.179239	2.26151	0.903308	2.50359	0.0122941	0.0185626	up
LOC101927827	2.65873	2.26107	0.294054	7.6893	1.48e-14	4.62e-14	up
DDX18P3	0.272485	2.25931	0.427249	5.28804	1.24e-07	2.73e-07	up
LOC107987423	25.9318	2.25915	0.302523	7.46772	8.16e-14	2.47e-13	up
UBD	162.982	2.25892	0.24413	9.25295	2.18e-20	8.7e-20	up
LIN28A	0.392716	2.25719	0.292665	7.71255	1.23e-14	3.86e-14	up
DSCR8	0.182333	2.25698	0.870886	2.59159	0.00955337	0.0146039	up
ETV7	84.1351	2.25681	0.182719	12.3512	4.8e-35	3.21e-34	up
RNF212B	0.890581	2.25591	0.372703	6.05283	1.42e-09	3.5e-09	up
TRAV12-1	0.517425	2.2557	0.308662	7.308	2.71e-13	8e-13	up
OR1G1	0.197969	2.25536	0.745492	3.02533	0.00248365	0.00402457	up
HNRNPA3P11	1.09691	2.25514	0.22216	10.151	3.28e-24	1.51e-23	up
LINC00970	0.158948	2.25498	0.851271	2.64896	0.00807398	0.0124491	up
MTCO1P21	0.133416	2.25472	0.879568	2.56343	0.0103642	0.0157788	up
NOTO	0.293637	2.25414	0.661407	3.4081	0.000654179	0.00111486	up
CASC8	4.59965	2.25328	0.274033	8.22265	1.99e-16	6.75e-16	up
CARD17	4.81402	2.25299	0.363271	6.20195	5.58e-10	1.4e-09	up
TYMP	2753.95	2.25242	0.150475	14.9688	1.17e-50	1.3e-49	up
KCNK13	7.15772	2.25226	0.158414	14.2176	7.13e-46	6.81e-45	up
RN7SKP187	0.457546	2.252	0.30793	7.31336	2.61e-13	7.69e-13	up
REL	619.718	2.25126	0.107284	20.9841	9.16e-98	4.12e-96	up
TRBV9	1.14105	2.25122	0.261913	8.59528	8.31e-18	2.98e-17	up
IRS4	12.2903	2.25097	0.425426	5.29109	1.22e-07	2.69e-07	up
RPL17P11	0.474048	2.2508	0.345354	6.51737	7.16e-11	1.88e-10	up
FANCB	24.6401	2.2496	0.122208	18.408	1.13e-75	2.65e-74	up
ITGA3	4245.81	2.24918	0.0988146	22.7616	1.1e-114	7.86e-113	up
FAM90A24P	0.826639	2.24868	0.301535	7.45744	8.82e-14	2.66e-13	up
KLRC2	4.80561	2.2485	0.208301	10.7945	3.66e-27	1.86e-26	up
COL22A1	81.2397	2.24731	0.21348	10.527	6.49e-26	3.17e-25	up
POTEM	0.21924	2.2471	0.778949	2.88479	0.00391673	0.00623101	up
RNVU1-15	0.186054	2.24651	0.600415	3.74159	0.00018286	0.000326205	up
MTND2P40	0.594195	2.24612	0.276324	8.12857	4.34e-16	1.45e-15	up
CT62	1.93141	2.24566	0.270273	8.30888	9.66e-17	3.32e-16	up
CCDC87	13.8367	2.24554	0.127437	17.6208	1.71e-69	3.31e-68	up
IFIT3	550.848	2.24524	0.130547	17.1987	2.72e-66	4.71e-65	up
[truncated: 7,863 more rows]

## Sheet: Mutated genes
Gene	Frequency
TP53	173
TTN	109
MUC16	49
SYNE1	34
CSMD3	32
MUC4	31
FLG	30
LRP1B	30
DNAH5	28
PCLO	28
FAT3	24
HMCN1	24
KMT2D	23
EYS	21
LAMA1	21
RYR2	21
OBSCN	20
SPTA1	20
ZNF804B	19
CSMD1	18
DYNC2H1	18
NOTCH1	18
PKHD1L1	17
UNC13C	17
USH2A	17
CNTNAP5	16
NFE2L2	16
SACS	16
DCHS2	15
MUC17	15
PIK3CA	15
RIMS1	15
RYR3	15
ADGRV1	14
APOB	14
ARID1A	14
CCDC168	14
COL11A1	14
FAT4	14
MUC5B	14
PCDH15	14
TG	14
ZNF208	14
AKAP9	13
COL6A5	13
DCDC1	13
FMN2	13
IVL	13
LRRK2	13
NAV3	13
PCDH9	13
PEG3	13
SMAD4	13
ABCA13	12
CDH11	12
CDKN2A	12
DMD	12
DNAH10	12
DNAH9	12
DOCK2	12
ERBB2	12
FBXW7	12
HUWE1	12
HYDIN	12
LRP2	12
NBEA	12
PTPRD	12
SI	12
TRRAP	12
ZNF750	12
CFAP54	11
COL12A1	11
COL6A3	11
DCC	11
DNAH11	11
DNAH14	11
DNAH3	11
DSEL	11
ERBB4	11
FBN2	11
GOLGA6L6	11
KMT2C	11
LAMA5	11
LRRIQ1	11
MRC1	11
MUC6	11
MYO16	11
PCDHB3	11
PREX2	11
PRKDC	11
PTPRT	11
SMARCA4	11
SORCS3	11
TENM4	11
WDFY4	11
XIRP2	11
CUBN	10
EP300	10
FAM135B	10
FAM47C	10
FAT2	10
FBXO15	10
GNAS	10
GOLGA6L22	10
HCN1	10
KCNT2	10
KIAA1324L	10
MAGEC1	10
MGA	10
MYCBP2	10
PCDH11X	10
PDZD2	10
PXDNL	10
ROBO2	10
SALL1	10
SCN3A	10
SPEF2	10
SYNE2	10
THSD7B	10
ZFHX4	10
ZNF292	10
ZNF521	10
ABCA12	9
ADAMTS19	9
ADGRB3	9
ASXL3	9
BCHE	9
BRINP1	9
CACNA1E	9
CRB1	9
CSMD2	9
DIDO1	9
DNAH7	9
DNAH8	9
DOCK3	9
EPB41L3	9
FBN1	9
FBN3	9
FREM2	9
HSPG2	9
HTT	9
KALRN	9
KMT2B	9
MACF1	9
MDGA2	9
MROH2B	9
NEB	9
PAPPA2	9
PCDHA7	9
PTCH1	9
SCN1A	9
SCN5A	9
SPATA31D1	9
TCHH	9
TENM3	9
TGFBR2	9
TRPM3	9
UNC80	9
ZNF469	9
ADAMTS12	8
ADCY8	8
ADGRL2	8
AHNAK	8
AKAP13	8
ANK3	8
ANKRD30A	8
APC	8
ASXL1	8
ATP10D	8
BOD1L1	8
CDH7	8
CMYA5	8
DPP10	8
ERICH3	8
FIGN	8
FLG2	8
FOXG1	8
GOLGA3	8
GRIK4	8
GRM8	8
HDAC9	8
HERC1	8
HERC2	8
KCNMA1	8
KCNQ3	8
KIAA1109	8
KIF26B	8
LPA	8
LRFN5	8
LRP12	8
MAP2	8
MYO18B	8
NAV2	8
NCKAP5	8
NIPBL	8
NOTCH3	8
NSD1	8
PLXNA4	8
PLXNB2	8
POTEB3	8
PROX1	8
PXDN	8
REV3L	8
RP1	8
RYR1	8
SAMD9L	8
SCN7A	8
SDK1	8
SEMA6D	8
SHROOM2	8
SLIT2	8
SLITRK5	8
SPATA31A6	8
TENM1	8
TLN2	8
TMEM132D	8
TPTE	8
TRIM49	8
TRPS1	8
TSGA10	8
VCAN	8
VPS13B	8
WBSCR17	8
WDR17	8
ZNF804A	8
ABCA2	7
ABCA6	7
ABCC9	7
ADAMTS2	7
ADAMTSL1	7
ADGRB2	7
AHNAK2	7
ANGPT1	7
ANKRD50	7
ARAP2	7
ARHGAP21	7
ASTN2	7
ATP8A1	7
ATRNL1	7
BAZ2A	7
BIRC6	7
BRINP3	7
C3	7
C6orf118	7
CDH10	7
CDH2	7
CDH9	7
CEP290	7
CFAP46	7
CHD3	7
CHRM2	7
CNTN6	7
CPS1	7
CRYBG3	7
CYLC1	7
DNAH17	7
DPP6	7
DST	7
EGFLAM	7
EVC	7
FAM179A	7
FANCM	7
FCRL3	7
FNDC1	7
FOLH1	7
FRAS1	7
FRMD4A	7
FSIP2	7
GABRA2	7
GOLGB1	7
GON4L	7
GRIA1	7
GRM1	7
HRNR	7
IFI16	7
ITK	7
KIAA0319	7
KIF20B	7
KMT2A	7
LRRTM4	7
LTBP1	7
MAGEE2	7
MAP3K1	7
MAST2	7
MDN1	7
MMP16	7
MROH9	7
MTUS2	7
MYH13	7
MYH2	7
MYH6	7
MYH7	7
MYO15A	7
NCOR2	7
NLGN1	7
NME8	7
OLFM1	7
OR4C16	7
OR5D13	7
OR5L2	7
PCDH17	7
PCDH20	7
PCDHA10	7
PCDHA13	7
PCNXL3	7
PKD1L1	7
PLCL1	7
PLEC	7
POLE	7
POSTN	7
PRAMEF6	7
RASA1	7
RELN	7
RGPD4	7
RNF213	7
SCN9A	7
SETBP1	7
SIGLEC1	7
SLCO1B3	7
SLCO1C1	7
SLITRK3	7
SNTG1	7
SNTG2	7
SORCS1	7
SSPO	7
STXBP5L	7
TBC1D32	7
TMEM132C	7
TNR	7
TNXB	7
USP29	7
ZFPM2	7
ZNF536	7
ABCB1	6
ACACA	6
ACACB	6
ACTN2	6
ADAM7	6
ADAMTS16	6
AK9	6
ALMS1	6
AMBRA1	6
ANK2	6
ANKRD11	6
ANKRD30B	6
ANKRD36	6
ARHGAP28	6
ARMC4	6
ASTN1	6
ATP10A	6
BANK1	6
BAZ2B	6
BNC1	6
BRCA2	6
C5orf42	6
CACNA1C	6
CCT8L2	6
CD1E	6
CDH12	6
CDH18	6
CELSR1	6
CEP350	6
CFH	6
CHAT	6
CHD5	6
CHRM3	6
CLSTN2	6
CNGB3	6
CNNM2	6
CNTLN	6
CNTN3	6
CNTNAP4	6
COL22A1	6
COL5A1	6
COL7A1	6
CREBBP	6
CTNND1	6
DCHS1	6
DENND2C	6
DENND4B	6
DGKI	6
DLC1	6
DNAH2	6
DOCK4	6
DSCAML1	6
EFCAB6	6
FAM208A	6
FAT1	6
FCGBP	6
FLNC	6
GABRA6	6
GABRB1	6
GRIA2	6
GRM3	6
GRM4	6
HEATR5B	6
HECTD4	6
HMCN2	6
ICE1	6
IGSF9B	6
IMPG2	6
ITGA8	6
JAKMIP3	6
KCNN2	6
KDM6A	6
KIAA1549L	6
KIAA1755	6
KMT2E	6
L3MBTL4	6
LOXHD1	6
LPIN3	6
LRBA	6
LRP1	6
LRRC32	6
LRRC4B	6
LRRC4C	6
LZTR1	6
MAGEE1	6
MAGEL2	6
MDC1	6
MED1	6
MGAT5B	6
MICAL3	6
MKRN3	6
MTCL1	6
MYH1	6
MYH4	6
MYOM2	6
MYT1L	6
NBPF12	6
NDST4	6
NELL1	6
NES	6
NETO1	6
NPAP1	6
NRG1	6
NRG3	6
NRXN3	6
OBSL1	6
OR2T33	6
OR5M3	6
PAX1	6
PCDH10	6
PCDH18	6
PCDHA8	6
PCNX	6
PDE10A	6
PKD1	6
PLXND1	6
POLQ	6
PPFIA2	6
PPP1R3A	6
PRDM9	6
PRR14L	6
PTPRU	6
RIMBP2	6
RIMS2	6
RTN1	6
SCN11A	6
SCN2A	6
SEC24B	6
SEMA5A	6
SIPA1L1	6
SIPA1L2	6
SLC12A1	6
SLC39A12	6
SLITRK4	6
SRCAP	6
SYCP2	6
SYNJ1	6
TAF1L	6
TDRD5	6
TEK	6
TENM2	6
TFPI2	6
TLR4	6
TNC	6
TRAM1L1	6
TRHDE	6
TRIP11	6
TRPC4	6
TUBA3C	6
UBQLN3	6
UBR4	6
UNC13A	6
UNC5C	6
UNC5D	6
VPS13C	6
VPS13D	6
WDR87	6
ZC3H18	6
ZFAND4	6
ZFAT	6
ZNF423	6
ZNF43	6
ZNF496	6
ZNF681	6
ZNF721	6
ZNF831	6
ZNF98	6
ZSCAN1	6
ABCA10	5
ACAN	5
ACSS3	5
ADAM12	5
ADAM29	5
ADAM32	5
ADAMTS20	5
ADGRB1	5
ADGRE1	5
ADGRG4	5
AGBL1	5
ALK	5
ALPK3	5
ANKHD1-EIF4EBP3	5
ARFGEF3	5
ARHGAP23	5
ARHGEF18	5
ARID1B	5
ATF7IP	5
ATM	5
ATP8B3	5
BDP1	5
BRD4	5
BZRAP1	5
C10orf90	5
C2CD3	5
CABIN1	5
CACNA1H	5
CACNA2D3	5
CAD	5
CCDC7	5
CCDC85A	5
CCSER1	5
CDH23	5
CDK12	5
CENPE	5
CHD1	5
CHD8	5
CHD9	5
CIC	5
CNTN1	5
CNTN4	5
CNTN5	5
CNTNAP2	5
COL11A2	5
COL18A1	5
COL19A1	5
COL21A1	5
COL24A1	5
COL6A1	5
COL6A2	5
COL6A6	5
CORO7	5
CPXM2	5
CROCC	5
CSPG4	5
CTNNA2	5
CTNNA3	5
CWF19L2	5
DAPK1	5
DCAF12L1	5
DCAF12L2	5
DCSTAMP	5
DGKK	5
DIAPH2	5
DLG2	5
DMBT1	5
DMXL2	5
DSCAM	5
ECEL1	5
EEF2	5
EFCAB8	5
EGFR	5
ELMO1	5
EML4	5
EPHA3	5
EPHA5	5
ESPL1	5
FAHD2B	5
FAM160A2	5
FARP1	5
FBXO10	5
FRY	5
FSHR	5
FSTL5	5
GABRA1	5
GCN1L1	5
GLI3	5
GRAMD4	5
GREB1	5
GRIA4	5
GRID2	5
GRIK3	5
HACD3	5
HDAC4	5
HDLBP	5
HECW1	5
HELB	5
HIVEP2	5
IGF2R	5
IGSF10	5
INHBA	5
INSR	5
ITGA10	5
ITIH5	5
JAG2	5
JAKMIP2	5
KANSL1	5
KCNH1	5
KDM3B	5
KIAA1211	5
KIAA1549	5
KIAA2022	5
KIDINS220	5
KIF2B	5
KIF6	5
LRRC6	5
LRRC7	5
LRRC9	5
LRRK1	5
MAGI2	5
MAML2	5
MAN2A2	5
MAP1A	5
MAP1B	5
MAP3K5	5
MCC	5
MED13	5
MEGF6	5
MEGF8	5
MGAM	5
MKI67	5
MMS22L	5
MORC1	5
MSH6	5
MTOR	5
MXRA5	5
MYB	5
MYO1D	5
MYO1F	5
MYO3A	5
MYO7A	5
MYO7B	5
NALCN	5
NAP1L3	5
NBAS	5
NBEAL1	5
NBEAL2	5
NCOA2	5
NELL2	5
NID1	5
NLRP12	5
NOD2	5
NOS3	5
NPBWR2	5
NUP210	5
OLFML2B	5
OMA1	5
OR10X1	5
OR10Z1	5
OR4C15	5
OR52N1	5
OR5D14	5
OTOF	5
OTOG	5
PAK6	5
PBRM1	5
PCDH1	5
PCDHA11	5
PCDHA12	5
PCDHA4	5
PCDHB12	5
PCDHB14	5
PCDHB7	5
PCDHB8	5
PCDHGA3	5
PCDHGB4	5
PCDHGC5	5
PDE3A	5
PDS5B	5
PIKFYVE	5
PLCG1	5
POLR3A	5
PPL	5
PPP1R21	5
PRKD1	5
PRRC2C	5
PTCHD2	5
PTEN	5
PTPN13	5
PTPN21	5
RANBP2	5
RAPGEF4	5
RB1	5
RBMXL3	5
RECQL	5
RFX6	5
RGS12	5
RNF17	5
ROS1	5
RP1L1	5
RPL10L	5
RTL1	5
SALL3	5
SATB2	5
2022-09-01	5
SETX	5
SIM1	5
SLC8A1	5
SLITRK1	5
SMC2	5
SNAI2	5
SPAG17	5
SPATA31A1	5
SPATA31A3	5
SPTBN2	5
ST18	5
ST6GAL2	5
STAB1	5
STAB2	5
STARD13	5
STARD9	5
SVEP1	5
SYNE3	5
TBX5	5
TECTA	5
TET1	5
TLL1	5
TNN	5
TRANK1	5
TRIM49C	5
TRIML2	5
TRIP10	5
TRIP12	5
TRPA1	5
TSC2	5
TTC21B	5
TTC28	5
USP24	5
USP34	5
VCL	5
WDFY3	5
XKR4	5
YEATS2	5
YY1AP1	5
ZBED9	5
ZC3H13	5
ZCCHC11	5
ZDBF2	5
ZFHX3	5
ZNF461	5
ZNF540	5
ZNF541	5
ZNF568	5
ZNF585B	5
ZNF676	5
ZNF677	5
ZNF679	5
ZNF727	5
ZNF730	5
ZNF735	5
ZNF90	5
ZNF91	5
AASDH	4
ABCA1	4
ABCA3	4
ABCB11	4
ABCB5	4
ABCC11	4
ABCC12	4
ABCC5	4
ABCD2	4
ACAP2	4
ACKR1	4
ACSM2B	4
ACTN3	4
ADAD1	4
ADAM18	4
ADAM19	4
ADAM23	4
ADAMTS9	4
ADCY9	4
AEBP1	4
AFF1	4
AFF2	4
AGPS	4
AGRN	4
ALDH1L1	4
ALPK2	4
AMY2B	4
ANK1	4
ANKRD36C	4
AOC3	4
ARHGAP35	4
ARHGAP36	4
ARHGEF15	4
ARHGEF17	4
ARVCF	4
ASB12	4
ASMT	4
ASPM	4
ASXL2	4
ATAD2	4
ATG2B	4
ATP1A1	4
ATP1A2	4
ATP2A1	4
ATP2B2	4
ATP9A	4
ATR	4
ATRN	4
ATXN10	4
AUTS2	4
BARD1	4
BICC1	4
BRWD3	4
BSN	4
BTAF1	4
C10orf76	4
C8A	4
CA10	4
CACNA1F	4
CACNA1G	4
CACNA2D1	4
CACNA2D4	4
CAMKK2	4
CAMTA1	4
CAPN6	4
CAPRIN1	4
CASP8	4
CASP8AP2	4
CCDC108	4
CCDC180	4
CCDC33	4
CCDC39	4
CCDC60	4
CCDC88A	4
CCER1	4
CD163	4
CD22	4
CDC42BPA	4
CDC42BPG	4
CDH6	4
CDHR2	4
CDK13	4
CDK5RAP2	4
CECR2	4
CELSR2	4
CEP170	4
CEP170B	4
CEP192	4
CEP295	4
CES1	4
CFAP44	4
CFAP47	4
CFHR4	4
CHAF1A	4
CHD6	4
CHD7	4
CHL1	4
CHM	4
CHRD	4
CHRNA1	4
CHST9	4
CLCN2	4
CLEC14A	4
CLEC16A	4
CNKSR2	4
CNOT1	4
COBLL1	4
COL14A1	4
COL4A6	4
COLEC12	4
CPAMD8	4
CPD	4
CPNE8	4
CPSF1	4
CPT1B	4
CRISPLD1	4
CRMP1	4
CRNKL1	4
CSF3R	4
CUX2	4
CYLC2	4
CYP7B1	4
DAAM2	4
DACH2	4
DCLK1	4
DCLK2	4
DCLRE1A	4
DCLRE1C	4
DGKB	4
DHX8	4
DHX9	4
DIAPH3	4
DIO2	4
DLGAP2	4
DLGAP5	4
DMXL1	4
DNAH6	4
DNHD1	4
DNMBP	4
DOCK1	4
DOCK10	4
DSP	4
DYSF	4
E2F7	4
ECE2	4
EIF5B	4
ELFN2	4
ELMSAN1	4
ENOX1	4
EPAS1	4
ERBB2IP	4
ERCC6	4
ERO1LB	4
ERV3-1	4
ETAA1	4
EVC2	4
EWSR1	4
F8	4
FAM135A	4
FAM155A	4
FAM184A	4
FAM184B	4
FAM71E2	4
FAP	4
FASN	4
FCRL5	4
FER1L5	4
FER1L6	4
FGF13	4
FKBP10	4
FLRT2	4
FLT3	4
FMN1	4
FPGT-TNNI3K	4
FRYL	4
GALNT13	4
GATA3	4
GBP1	4
GGNBP2	4
GGT7	4
GK2	4
GLB1L3	4
GOLGA6L10	4
GOLGA6L2	4
GPR52	4
GPR83	4
GRAMD1B	4
GRIA3	4
GRM7	4
GRXCR1	4
GSDMC	4
GTF3C1	4
GUCY1A2	4
GUCY1A3	4
GUCY2C	4
HAPLN4	4
HCAR2	4
HCRTR2	4
HEATR4	4
HEPH	4
HHIP	4
HIST1H1B	4
HIVEP3	4
HOMEZ	4
HSPA12A	4
HTR1F	4
IFI44	4
IFT140	4
IGSF3	4
IGSF9	4
IKZF1	4
IMPG1	4
INO80D	4
INPP5F	4
INTS10	4
IRF4	4
IRS1	4
IRX5	4
IRX6	4
ISM1	4
ITGAV	4
ITGB4	4
ITPR1	4
JAKMIP1	4
JMJD1C	4
KCNH8	4
KCNJ8	4
KCNQ2	4
KCNQ4	4
KCNU1	4
KCTD19	4
KDM2B	4
KIAA0430	4
KIAA1551	4
KIAA2018	4
KIF13A	4
KIF1A	4
KIF21A	4
KIF4B	4
KIF5C	4
KIR2DL3	4
KIR3DL1	4
KLHL30	4
KLK4	4
KNDC1	4
KREMEN1	4
LAMB1	4
LAMB4	4
LARP4B	4
LATS2	4
LLGL1	4
LRP5	4
LRPPRC	4
LRRC37A3	4
LYST	4
MAGEC3	4
MAP4K5	4
MARK1	4
MASP1	4
MAST1	4
MASTL	4
MATN2	4
MBD5	4
MBTPS2	4
MDGA1	4
MECOM	4
MED13L	4
MFN2	4
MKL2	4
MME	4
MOV10	4
MROH5	4
MTR	4
MUC15	4
MYBPC3	4
MYH7B	4
MYH8	4
NAV1	4
NBPF9	4
NCAM1	4
NCAM2	4
NCOR1	4
NDST3	4
NEGR1	4
NEO1	4
NF1	4
NFASC	4
NFATC2	4
NIN	4
NINL	4
NLGN4X	4
NLGN4Y	4
NLRC5	4
NLRP4	4
NOBOX	4
NOLC1	4
NOP14	4
NOS1	4
NOTCH4	4
NOX4	4
NPBWR1	4
NPHP3	4
NRK	4
NRXN1	4
NRXN2	4
NTRK1	4
NUP107	4
NUP153	4
NUP210L	4
NWD2	4
OCA2	4
OLA1	4
OPA1	4
OR10G8	4
OR10R2	4
OR11H12	4
OR13C2	4
OR2D3	4
OR2M2	4
OR2M7	4
OR4A15	4
OR4K14	4
OR4P4	4
OR5D16	4
OR5W2	4
OR6K6	4
OR6Y1	4
OR8D2	4
OR8H3	4
OR8I2	4
OSBPL6	4
OTUD4	4
OTUD7B	4
OVCH1	4
PABPC5	4
PAN3	4
PANK4	4
PARD3	4
PASD1	4
PCDHA1	4
PCDHB15	4
PCDHB4	4
PCDHGA5	4
PCDHGB1	4
PCDHGB3	4
PCDHGB7	4
PCNT	4
PCNXL2	4
PCNXL4	4
PDHA2	4
PEAK1	4
PER1	4
PGR	4
PHF21B	4
PI4KA	4
PID1	4
PIEZO1	4
PIK3C2B	4
PIK3R1	4
PINK1	4
PLCB3	4
PLCE1	4
PLD5	4
PLEKHA6	4
PLG	4
PLXNA2	4
PLXNB1	4
PMS2	4
PNLIPRP3	4
POGZ	4
POLR1C	4
POM121L12	4
POTEE	4
POTEH	4
PPP1R26	4
PPP2R1A	4
PRAMEF15	4
PRAMEF17	4
PRAMEF2	4
PRAMEF20	4
PRAMEF4	4
PRDM10	4
PRKCB	4
PRKD2	4
PRKG2	4
PROS1	4
PRPF8	4
PRR23A	4
PRRC2A	4
PRRC2B	4
PRRT2	4
PRTG	4
PSG3	4
PSMC4	4
PSTPIP1	4
PTPN14	4
PTPRM	4
PTPRZ1	4
PZP	4
QRFPR	4
RALYL	4
RANBP17	4
RAPGEF1	4
RBBP6	4
RBM27	4
RBPJL	4
RECQL5	4
REG3G	4
RERE	4
RET	4
RHBDF1	4
RICTOR	4
RNF111	4
RNF169	4
RNF43	4
RNPC3	4
ROBO1	4
RP11-1220K2.2	4
RPS6KA5	4
RPS6KA6	4
RPUSD2	4
RUNX1T1	4
RXFP1	4
SCG2	4
SCN10A	4
SCUBE1	4
SCUBE3	4
SDK2	4
SEMA3A	4
SEMA3D	4
SENP6	4
SETD1B	4
SF3B2	4
SGK223	4
SHANK2	4
SIRPG	4
SLC17A4	4
SLC17A6	4
SLC45A4	4
SLC6A19	4
SLC6A3	4
SLC9C2	4
SLCO1B1	4
SLITRK2	4
SMG7	4
SMG8	4
SMYD1	4
SNAP91	4
SNED1	4
SNRPN	4
SOCS5	4
SON	4
SORBS2	4
SOX5	4
SPAG16	4
SPECC1L	4
SPHK2	4
SPTBN4	4
SPTBN5	4
SRGAP3	4
SSH2	4
STOX2	4
STXBP5	4
SUPT6H	4
SUV420H1	4
SYDE1	4
SYNRG	4
TAF3	4
TARS	4
TBC1D8	4
TBCEL	4
TBX20	4
TCF4	4
TDRD1	4
TDRD6	4
TECRL	4
TET2	4
TET3	4
TEX11	4
TEX14	4
TJP1	4
TLN1	4
TMEM132B	4
TMPRSS9	4
TNRC6B	4
TOP3B	4
TOPBP1	4
TPO	4
TPTE2	4
TRAPPC9	4
TRIOBP	4
TRPM1	4
TRPM6	4
TSC1	4
TTK	4
UBA6	4
UBE2O	4
UBE3C	4
UBQLN2	4
UBQLNL	4
UBR5	4
UGGT1	4
UGT3A2	4
URB2	4
USP7	4
VCP	4
VEGFC	4
VPS13A	4
VPS9D1	4
VSTM2B	4
VSX2	4
VWDE	4
WDR72	4
WT1	4
XRN1	4
XRRA1	4
YES1	4
YLPM1	4
ZBTB20	4
ZC3H12B	4
ZCCHC5	4
ZEB2	4
ZFC3H1	4
ZFP42	4
ZFP64	4
ZFR2	4
ZIC1	4
ZMYM1	4
ZMYM3	4
ZNF234	4
ZNF257	4
ZNF33A	4
ZNF385D	4
ZNF407	4
ZNF420	4
ZNF429	4
ZNF518B	4
ZNF570	4
ZNF578	4
ZNF646	4
ZNF667	4
ZNF81	4
ZNF84	4
ZNF850	4
ZNF880	4
ZNF99	4
ZNRF4	4
ZRANB3	4
A2M	3
AACS	3
AAK1	3
ABCA8	3
ABCB4	3
ABCB6	3
ABCC4	3
ABCG8	3
ACCSL	3
ACSF2	3
ACSM5	3
ACTL7A	3
ACTL9	3
ACVR1B	3
ADAM17	3
ADAM22	3
ADAM28	3
ADAMTS13	3
ADAMTS18	3
ADAMTS3	3
ADAMTS7	3
ADAMTS8	3
ADAP2	3
ADAR	3
ADCY1	3
ADCY10	3
ADCY2	3
ADD2	3
ADGB	3
ADGRD2	3
ADGRL3	3
ADH1C	3
ADNP	3
ADRA2C	3
AFF3	3
AGAP1	3
AGBL4	3
AHCTF1	3
AICDA	3
AKAP1	3
AKAP3	3
AKAP6	3
ALDH1A1	3
ALDH1L2	3
ALDH8A1	3
ALG10	3
ALG12	3
ALX1	3
AMACR	3
AMOT	3
ANKH	3
ANKK1	3
ANKRD20A4	3
ANKRD24	3
ANKRD26	3
ANKRD30BL	3
ANKRD36B	3
ANKS3	3
ANLN	3
ANO8	3
AOX1	3
AP1G2	3
AP1M1	3
AP3B1	3
AP3B2	3
APBB1	3
APEH	3
AQR	3
ARC	3
ARFGEF2	3
ARHGAP31	3
ARHGAP32	3
ARHGAP5	3
ARHGEF12	3
ARHGEF26	3
ARID4B	3
ARPP21	3
ARRB1	3
ARSI	3
ASIC2	3
ASRGL1	3
ATG2A	3
ATMIN	3
ATN1	3
ATP10B	3
ATP13A3	3
ATP1A4	3
ATP2A2	3
ATP2B1	3
ATP2B4	3
ATP4A	3
ATP8B4	3
AZI2	3
B3GAT1	3
BBS9	3
BCAR1	3
BCL11A	3
BCO1	3
BCOR	3
BEND2	3
BEND5	3
BICD2	3
BLVRA	3
BNC2	3
BPIFC	3
BPTF	3
BRD8	3
BRINP2	3
BRIP1	3
BTN3A1	3
BTRC	3
BUB1B	3
C12orf66	3
C16orf78	3
C16orf96	3
C1orf127	3
C1orf94	3
C2orf42	3
C2orf71	3
C3orf30	3
C4orf27	3
C6	3
C6orf222	3
CACNA1B	3
CACNA1D	3
CACNA1I	3
CACNA1S	3
CACNG5	3
CAMSAP2	3
CAPN13	3
CAPN14	3
CAPNS1	3
CARF	3
CASP12	3
CBFA2T3	3
CBL	3
CBX6	3
CCBL2	3
CCDC106	3
CCDC136	3
CCDC146	3
CCDC155	3
CCDC171	3
CCDC178	3
CCDC73	3
CCDC93	3
CCNA1	3
CCNK	3
CCNL2	3
CCR9	3
CCSER2	3
CD46	3
CD93	3
CDCA2	3
CDH19	3
CDH4	3
CDHR3	3
CELSR3	3
CENPF	3
CFAP221	3
CFAP58	3
CFAP61	3
CFAP74	3
CFTR	3
CHRNB1	3
CHRNB4	3
CHRND	3
CHRNG	3
CHST6	3
CIZ1	3
CLCA2	3
CLDN17	3
CLEC7A	3
CLINT1	3
CLSTN1	3
CNBD1	3
CNBD2	3
CNOT6L	3
CNTNAP3	3
CNTRL	3
COCH	3
COG5	3
COL13A1	3
COL16A1	3
COL1A2	3
COL4A4	3
COL5A2	3
COL9A1	3
COPB1	3
CPED1	3
CPXCR1	3
CR2	3
CRB2	3
CTNNB1	3
CTNND2	3
CTR9	3
CTSL	3
CTTNBP2	3
CTTNBP2NL	3
CUX1	3
CYLD	3
CYP24A1	3
CYP2W1	3
CYP4F2	3
CYP4F22	3
CYTH3	3
DACT1	3
DAZAP2	3
DBF4	3
DBX1	3
DCAF16	3
DCAF17	3
DCBLD1	3
DCLK3	3
DCN	3
DCX	3
DDX5	3
DDX56	3
DDX60	3
DDX60L	3
DENND2A	3
DFNB59	3
DGKA	3
DHX40	3
DIP2B	3
DIS3L	3
DIXDC1	3
DKK2	3
DNAAF1	3
DNAH1	3
DNAJC13	3
DNER	3
DNM1	3
DOC2A	3
DOCK11	3
DOCK9	3
DOPEY1	3
DPF3	3
DPP7	3
DTL	3
DUS2	3
DYNC1H1	3
DYRK1A	3
DZIP3	3
ECE1	3
EDC4	3
EDEM1	3
EDIL3	3
EFCAB13	3
EHBP1	3
EHD1	3
EHD3	3
EHMT1	3
EIF2AK4	3
EIF3A	3
EIF3K	3
EIF4G2	3
ELAVL1	3
ELMO2	3
EML2	3
EML5	3
EML6	3
ENPP1	3
ENTHD1	3
EP400	3
EPHA2	3
EPHA4	3
EPHA6	3
EPHA7	3
EPHA8	3
EPHB1	3
EPHB2	3
EPHB6	3
EPN1	3
EPPK1	3
EPS15L1	3
EPX	3
ERCC6L2	3
ERN2	3
ERP27	3
ESRP1	3
ETNPPL	3
EVI5	3
EVI5L	3
EXD2	3
EXOC4	3
EXT1	3
F2	3
FAM117A	3
FAM133A	3
FAM178A	3
FAM179B	3
FAM189A1	3
FAM189B	3
FAM193A	3
FAM46D	3
FAM65B	3
FAM71A	3
FAM83G	3
FANCA	3
FANK1	3
FASTKD5	3
FBF1	3
FBLN2	3
FBXL4	3
FBXL7	3
FBXO3	3
FBXO34	3
FBXO41	3
FBXW5	3
FCHO2	3
FCRL1	3
FGA	3
FGF14	3
FHOD3	3
FILIP1	3
FLNA	3
FLNB	3
FLOT2	3
FLT1	3
FLT4	3
FMO4	3
FNDC3B	3
FNIP1	3
FOCAD	3
FOXRED2	3
FPR2	3
FREM1	3
FRMD1	3
FRMPD1	3
FRMPD2	3
FRZB	3
FSTL1	3
FXR1	3
FZD1	3
G2E3	3
GABRA4	3
GABRA5	3
GABRB3	3
GAL3ST2	3
GALNT14	3
GAS2L2	3
GBE1	3
GBF1	3
GCC2	3
GCFC2	3
GCG	3
GFM1	3
GIPC1	3
GLI2	3
GLIS1	3
GLRB	3
GLUD2	3
GLYATL2	3
GOLGA4	3
GPR158	3
GPR32	3
GPR84	3
GPR89A	3
GPRC5B	3
GPRIN3	3
GREB1L	3
GRHL2	3
GRIK2	3
GRIN2B	3
GRIN3A	3
GRM6	3
GRN	3
GTF3C2	3
GTF3C3	3
GUCY2D	3
GUSB	3
GYS2	3
GZF1	3
HBE1	3
HBP1	3
HCFC2	3
HCN4	3
HDAC6	3
HEATR1	3
HECW2	3
HFE2	3
HFM1	3
HIF1A	3
HIP1	3
HIPK2	3
HIST1H1A	3
HIST1H2BH	3
HIST1H3B	3
HIST1H3C	3
HIST1H4L	3
HIVEP1	3
HLA-B	3
HMHA1	3
HNF4G	3
HNRNPCL2	3
HNRNPM	3
HPX	3
HSD17B4	3
HTR1D	3
HTRA1	3
IBSP	3
IDO1	3
IDO2	3
IFI44L	3
IFT172	3
IGDCC3	3
IGHG4	3
IGHMBP2	3
IGKV3D-20	3
IKBKAP	3
IL12RB2	3
IL16	3
IL1RAPL1	3
IL1RL1	3
IL6ST	3
INCENP	3
INF2	3
INHBE	3
INPP4A	3
INPPL1	3
INTS1	3
INTS2	3
IPP	3
IQCE	3
IQSEC1	3
IRAK4	3
IREB2	3
IRGQ	3
ITGA2	3
ITGA4	3
ITGA6	3
ITGAD	3
ITGB6	3
JAK1	3
JARID2	3
JPH3	3
KANK4	3
KAT6A	3
KCNA1	3
KCNA5	3
KCNA6	3
KCNB2	3
KCND2	3
KCNK13	3
KCNQ5	3
KCNT1	3
KCNV1	3
KDM4A	3
KDM6B	3
KDR	3
KEAP1	3
KHDRBS2	3
KIAA0753	3
KIAA0895	3
KIAA1024	3
KIAA1033	3
KIAA1210	3
KIAA1467	3
KIAA1671	3
KIAA1919	3
KIAA2026	3
KIF13B	3
KIF16B	3
KIF21B	3
KIF26A	3
KIF3A	3
KIF4A	3
KIF5B	3
KIR3DL2	3
KIRREL	3
KIRREL3	3
KIT	3
KLF15	3
KLHL29	3
KLHL4	3
KLHL6	3
KPNB1	3
KRI1	3
KRR1	3
KRT1	3
KRT14	3
KRT72	3
KRT84	3
KRTAP10-7	3
KRTAP2-3	3
KRTAP4-7	3
KRTAP9-9	3
KSR1	3
KSR2	3
LAMA2	3
LAMA3	3
LAMC1	3
LAMC3	3
LANCL1	3
LCT	3
LDLRAP1	3
LEPR	3
LGR6	3
LIG3	3
LILRA4	3
LIMA1	3
LIMK2	3
LMNB2	3
LMO7	3
LNX1	3
LONP1	3
LONP2	3
LONRF1	3
LPPR4	3
LRFN1	3
LRP8	3
LRRC37A2	3
LRRC66	3
LRRN3	3
LSM14A	3
LSP1	3
LTBP3	3
LY75	3
MAG	3
MAMLD1	3
MAOB	3
MAP2K1	3
MAP3K10	3
MAPK10	3
MAPK6	3
MAPK8IP3	3
MAPKBP1	3
2022-03-10	3
2022-03-06	3
MARCO	3
MARK2	3
MARK3	3
MATN4	3
MBTD1	3
MC4R	3
MCM9	3
MCOLN1	3
MCPH1	3
MEI1	3
MEIS1	3
MET	3
MFI2	3
MICAL1	3
MICAL2	3
MICALCL	3
MID2	3
MIER2	3
MLLT10	3
MMP2	3
MOCS3	3
MORC2	3
MORC3	3
MOXD1	3
MPDZ	3
MPHOSPH8	3
MPP5	3
MPPED2	3
MRGPRF	3
MROH1	3
MROH7	3
MSN	3
MSR1	3
MST1	3
MST1R	3
MTA1	3
MTIF2	3
MTMR3	3
MTMR9	3
MUC7	3
MUM1L1	3
MYCBPAP	3
MYH14	3
MYLK	3
MYLK3	3
MYO6	3
MYOM1	3
NAA15	3
NAA25	3
NAALADL2	3
NBPF10	3
NCAPD3	3
NCDN	3
NCEH1	3
NCKAP1L	3
NCOA6	3
NDNF	3
NDST1	3
NECAB1	3
NEK11	3
NEU4	3
NEUROD4	3
NFATC1	3
NFATC4	3
NFYA	3
NHSL1	3
NID2	3
NIFK	3
NKAPL	3
NKPD1	3
NKX2-5	3
NKX2-6	3
NLRC4	3
NLRP1	3
NLRP11	3
NLRP13	3
NLRP14	3
NLRP2	3
NLRP3	3
NOC4L	3
NOL4	3
NOL4L	3
NOP9	3
NOTCH2	3
NPAS2	3
NPAS3	3
NPAT	3
NPEPL1	3
NPHS1	3
NPR2	3
NR2C2	3
NR4A2	3
NR5A2	3
NSMAF	3
NTM	3
NTRK3	3
NUAK1	3
NUP93	3
NUP98	3
NUTM1	3
NYAP2	3
OGDHL	3
OPA3	3
OPCML	3
OR10G7	3
OR10H2	3
OR10H4	3
OR10J1	3
OR10J5	3
OR11L1	3
OR1L6	3
OR1N1	3
OR2C3	3
OR2G2	3
OR2L2	3
OR2M4	3
OR2T4	3
OR4A16	3
OR4C11	3
OR4C12	3
OR4C46	3
OR4C6	3
OR4N2	3
OR4S2	3
OR51A7	3
OR51F1	3
OR51M1	3
OR52A5	3
OR5AS1	3
OR5H1	3
OR5H15	3
OR5J2	3
OR6C68	3
OR6P1	3
OR7D2	3
OR8G1	3
OR8H1	3
OR8H2	3
OS9	3
OTOGL	3
OTUD6B	3
OVGP1	3
P3H2	3
PALM2-AKAP2	3
PANK2	3
PAPPA	3
PARG	3
PARM1	3
PARP8	3
PATL1	3
PATZ1	3
PBX1	3
PCDH19	3
PCDHA9	3
PCDHAC2	3
PCDHB10	3
PCDHB16	3
[truncated: 7,996 more rows]
